# Supplementary material for: Predictors of Trust and Engagement in Personalized Healthcare: A Study of AI-Driven Diagnosis and Treatment in Saudi Arabia
Source: Healthcare (Basel). 2026 Jul 2;14(13):1954. doi: 10.3390/healthcare14131954 (PMC13361430; doi:10.3390/healthcare14131954)
Supplement: Supplementary file 1 [file healthcare-14-01954-s001.zip]

Archive with 2 entries (2 files):
- File S2. data for Reliance on AI in diagnosis.xlsx
- healthcare-4392412-supplementary.pdf
