# Supplementary material for: Predictors of Trust and Engagement in Personalized Healthcare: A Study of AI-Driven Diagnosis and Treatment in Saudi Arabia
Source: Healthcare (Basel). 2026 Jul 2;14(13):1954. doi: 10.3390/healthcare14131954 (PMC13361430; doi:10.3390/healthcare14131954)
Supplement: Supplementary file 1 [file healthcare-14-01954-s001.zip › File S2. data for Reliance on AI in diagnosis.xlsx]

## Sheet: data cleaning
Age above 18	Ai user	Health sector	Hospitalized	Age group	Gender	Nationality	Education	Income	Employment	Region	Matiral status	Frequency use	Tool type	Chatbots	Health apps	Symptom checkers	Health recommendation	Ai for diagnosis	Pre doctor use	Cost avoidance	Self efficacy	Sense control	Scientific ref	Multiple options	Decision confidence	Reassurance	Anxiety relief	Veification	Med comparison	Initial suggestions	Non medical trust	Pre doctor discussion
1	1	0	0	3	1	1	2	4	2	1	2	4	تطبيقات الصحة واللياقة. Health and fitness applications	0	1	0	0	1	2	1	4	4	4	4	3	3	3	3	2	2	2	2
1	1	0	0	1	2	1	2	5	1	1	1	2	روبوتات الدردشة. (مثل ChatGPT، Gemini) / Chatbots	1	0	0	0	2	2	2	3	4	5	5	3	3	4	4	2	2	2	1
1	1	0	0	1	2	1	2	2	1	1	1	4	روبوتات الدردشة. (مثل ChatGPT، Gemini) / Chatbots	1	0	0	0	2	2	1	5	5	5	4	5	5	5	5	2	2	2	2
1	1	0	0	1	1	1	2	1	1	1	1	5	روبوتات الدردشة. (مثل ChatGPT، Gemini) / Chatbots	1	0	0	0	2	2	2	3	4	5	5	3	5	5	5	2	2	2	2
1	1	0	0	1	2	1	2	4	1	1	1	2	روبوتات الدردشة. (مثل ChatGPT، Gemini) / Chatbots, تطبيقات الصحة واللياقة. Health and fitness applications	1	1	0	0	1	1	1	3	2	4	4	2	3	4	2	1	2	2	2
1	1	0	0	1	2	1	1	3	1	1	1	4	روبوتات الدردشة. (مثل ChatGPT، Gemini) / Chatbots	1	0	0	0	2	2	2	3	4	4	4	3	2	5	4	2	2	2	1
1	1	0	0	1	2	1	2	3	1	1	1	5	روبوتات الدردشة. (مثل ChatGPT، Gemini) / Chatbots, مدققات الاعراض.Symptom checkers	1	0	1	0	2	2	2	3	4	4	3	4	4	4	5	2	1	1	1
1	1	0	0	1	2	1	1	3	1	1	1	1	تطبيقات الصحة واللياقة. Health and fitness applications	0	1	0	0	1	1	2	2	2	3	3	3	3	4	3	2	1	2	1
1	1	0	0	1	2	1	2	4	1	1	1	4	روبوتات الدردشة. (مثل ChatGPT، Gemini) / Chatbots	1	0	0	0	2	2	1	4	4	5	4	5	4	3	4	2	1	2	2
1	1	0	0	2	1	1	1	1	3	5	1	5	روبوتات الدردشة. (مثل ChatGPT، Gemini) / Chatbots	1	0	0	0	2	2	2	5	5	5	5	5	5	5	5	2	2	2	1
1	1	0	0	1	2	1	1	5	1	1	2	2	روبوتات الدردشة. (مثل ChatGPT، Gemini) / Chatbots	1	0	0	0	1	2	2	4	3	4	5	2	3	4	3	2	2	2	2
1	1	0	0	1	2	1	2	2	1	5	1	4	روبوتات الدردشة. (مثل ChatGPT، Gemini) / Chatbots, تطبيقات الصحة واللياقة. Health and fitness applications	1	1	0	0	2	2	2	4	4	5	5	4	5	4	5	2	1	2	2
1	1	0	0	1	2	1	1	2	1	5	1	2	روبوتات الدردشة. (مثل ChatGPT، Gemini) / Chatbots	1	0	0	0	2	2	2	5	5	5	4	4	5	5	5	2	2	1	1
1	1	0	0	1	2	1	2	4	1	1	1	4	روبوتات الدردشة. (مثل ChatGPT، Gemini) / Chatbots, تطبيقات الصحة واللياقة. Health and fitness applications	1	1	0	0	2	2	2	4	5	5	5	4	4	4	4	2	2	2	1
1	1	0	0	1	2	1	2	5	1	1	1	5	روبوتات الدردشة. (مثل ChatGPT، Gemini) / Chatbots	1	0	0	0	2	2	1	4	5	5	2	5	5	5	5	2	2	2	1
1	1	0	0	1	2	1	1	3	1	1	1	5	روبوتات الدردشة. (مثل ChatGPT، Gemini) / Chatbots	1	0	0	0	2	2	2	3	5	5	4	4	5	5	5	2	2	2	2
1	1	0	0	1	2	1	2	3	1	1	1	2	روبوتات الدردشة. (مثل ChatGPT، Gemini) / Chatbots	1	0	0	0	2	2	1	2	3	4	4	3	2	2	4	2	2	2	1
1	1	0	0	1	2	1	1	3	1	1	1	4	روبوتات الدردشة. (مثل ChatGPT، Gemini) / Chatbots	1	0	0	0	2	1	1	3	4	5	5	3	3	4	3	1	1	1	1
1	1	0	0	1	2	1	1	5	1	1	1	2	روبوتات الدردشة. (مثل ChatGPT، Gemini) / Chatbots	1	0	0	0	2	2	2	4	4	5	2	4	5	5	3	2	2	2	1
1	1	0	0	1	2	1	1	1	1	1	1	4	روبوتات الدردشة. (مثل ChatGPT، Gemini) / Chatbots, تطبيقات الصحة واللياقة. Health and fitness applications, مدققات الاعراض.Symptom checkers, أنظمة التوصية الصحية.Health recommendation systems	1	1	1	1	2	2	1	5	5	5	3	1	2	5	5	2	1	2	1
1	1	0	0	1	2	1	1	2	1	1	1	2	روبوتات الدردشة. (مثل ChatGPT، Gemini) / Chatbots	1	0	0	0	2	2	2	4	5	5	5	5	5	5	5	2	2	2	1
1	1	0	0	4	1	1	2	3	2	3	2	3	روبوتات الدردشة. (مثل ChatGPT، Gemini) / Chatbots, تطبيقات الصحة واللياقة. Health and fitness applications, مدققات الاعراض.Symptom checkers	1	1	1	0	1	1	2	4	4	4	4	4	4	4	4	2	2	2	1
1	1	0	0	1	2	1	1	4	1	1	1	3	روبوتات الدردشة. (مثل ChatGPT، Gemini) / Chatbots	1	0	0	0	2	2	2	4	4	4	4	4	4	5	4	2	2	2	1
1	1	0	0	2	2	1	2	4	3	5	1	4	تطبيقات الصحة واللياقة. Health and fitness applications	0	1	0	0	2	2	1	3	3	3	4	3	3	4	3	2	2	2	1
1	1	0	0	1	2	1	2	5	1	1	1	4	روبوتات الدردشة. (مثل ChatGPT، Gemini) / Chatbots	1	0	0	0	2	2	2	3	4	4	3	3	3	4	4	2	2	2	1
1	1	0	0	1	2	1	2	3	1	1	1	5	روبوتات الدردشة. (مثل ChatGPT، Gemini) / Chatbots	1	0	0	0	1	2	2	5	4	4	4	5	4	4	4	1	2	2	2
1	1	0	0	1	2	1	2	3	3	5	1	4	روبوتات الدردشة. (مثل ChatGPT، Gemini) / Chatbots	1	0	0	0	2	2	2	2	2	3	3	3	4	4	3	2	1	2	2
1	1	0	0	1	2	1	1	1	1	1	1	4	روبوتات الدردشة. (مثل ChatGPT، Gemini) / Chatbots	1	0	0	0	2	2	2	4	3	4	4	4	3	4	5	2	2	1	2
1	1	0	0	1	2	1	1	2	1	5	1	4	روبوتات الدردشة. (مثل ChatGPT، Gemini) / Chatbots, تطبيقات الصحة واللياقة. Health and fitness applications	1	1	0	0	2	2	2	4	4	4	4	4	4	4	4	1	2	2	1
1	1	0	0	1	2	1	1	2	1	1	1	4	روبوتات الدردشة. (مثل ChatGPT، Gemini) / Chatbots	1	0	0	0	1	2	1	4	3	4	4	4	4	4	4	2	2	2	1
1	1	0	0	1	2	1	2	4	2	1	1	2	روبوتات الدردشة. (مثل ChatGPT، Gemini) / Chatbots	1	0	0	0	1	2	2	4	3	4	4	2	3	4	3	2	2	1	1
1	1	0	0	1	2	1	1	4	1	5	1	5	روبوتات الدردشة. (مثل ChatGPT، Gemini) / Chatbots, تطبيقات الصحة واللياقة. Health and fitness applications	1	1	0	0	2	1	2	3	4	5	5	5	5	4	5	2	2	1	1
1	1	0	0	1	2	1	1	3	1	5	1	4	روبوتات الدردشة. (مثل ChatGPT، Gemini) / Chatbots	1	0	0	0	2	1	1	3	2	4	5	3	4	4	4	2	2	2	1
1	1	0	0	1	2	1	3	2	2	5	1	4	روبوتات الدردشة. (مثل ChatGPT، Gemini) / Chatbots	1	0	0	0	2	1	1	3	3	3	3	3	3	1	2	1	2	2	2
1	1	0	0	4	2	1	2	2	2	1	2	2	روبوتات الدردشة. (مثل ChatGPT، Gemini) / Chatbots	1	0	0	0	2	2	1	3	3	4	4	3	3	3	3	2	2	1	1
1	1	0	0	1	2	1	1	3	1	5	1	4	روبوتات الدردشة. (مثل ChatGPT، Gemini) / Chatbots	1	0	0	0	2	2	1	4	4	4	5	4	5	5	4	2	2	2	2
1	1	0	0	1	2	1	2	4	1	1	1	4	روبوتات الدردشة. (مثل ChatGPT، Gemini) / Chatbots, تطبيقات الصحة واللياقة. Health and fitness applications	1	1	0	0	1	1	2	3	3	3	4	3	4	3	3	1	1	1	2
1	1	0	0	1	2	1	1	4	1	5	1	4	روبوتات الدردشة. (مثل ChatGPT، Gemini) / Chatbots, تطبيقات الصحة واللياقة. Health and fitness applications	1	1	0	0	2	2	2	3	3	4	4	3	4	4	3	2	2	2	1
1	1	0	0	1	2	1	1	5	1	1	1	3	روبوتات الدردشة. (مثل ChatGPT، Gemini) / Chatbots, تطبيقات الصحة واللياقة. Health and fitness applications	1	1	0	0	2	2	1	2	3	3	5	3	3	5	5	2	2	2	1
1	1	0	0	1	2	1	1	4	1	5	1	4	روبوتات الدردشة. (مثل ChatGPT، Gemini) / Chatbots	1	0	0	0	2	2	1	4	4	4	4	4	4	4	4	2	2	2	1
1	1	0	0	2	2	1	2	3	3	1	2	4	روبوتات الدردشة. (مثل ChatGPT، Gemini) / Chatbots, تطبيقات الصحة واللياقة. Health and fitness applications	1	1	0	0	2	1	1	4	3	4	2	2	2	2	2	1	2	1	2
1	1	0	0	1	2	1	1	3	1	5	1	4	روبوتات الدردشة. (مثل ChatGPT، Gemini) / Chatbots	1	0	0	0	2	1	1	4	3	3	2	2	2	2	2	1	1	1	2
1	1	0	0	2	2	1	2	3	3	1	2	4	روبوتات الدردشة. (مثل ChatGPT، Gemini) / Chatbots	1	0	0	0	2	2	2	2	3	3	4	4	4	4	4	2	2	2	1
1	1	0	0	2	2	1	2	1	3	1	2	1	روبوتات الدردشة. (مثل ChatGPT، Gemini) / Chatbots	1	0	0	0	1	1	1	3	3	3	4	1	1	1	1	1	1	1	2
1	1	0	0	1	2	1	1	1	1	5	1	4	روبوتات الدردشة. (مثل ChatGPT، Gemini) / Chatbots	1	0	0	0	2	2	1	5	4	5	4	2	4	4	4	2	2	2	1
1	1	0	0	4	2	1	1	1	3	3	2	1	روبوتات الدردشة. (مثل ChatGPT، Gemini) / Chatbots	1	0	0	0	1	1	2	4	4	5	3	3	4	5	5	2	2	1	1
1	1	0	0	2	2	1	2	2	3	1	2	4	روبوتات الدردشة. (مثل ChatGPT، Gemini) / Chatbots	1	0	0	0	2	2	2	4	4	4	4	4	5	5	5	2	2	2	1
1	1	0	0	3	2	1	2	1	2	1	2	2	روبوتات الدردشة. (مثل ChatGPT، Gemini) / Chatbots	1	0	0	0	1	1	1	3	3	3	3	3	3	3	3	1	1	1	1
1	1	0	0	2	2	1	2	4	1	1	1	2	روبوتات الدردشة. (مثل ChatGPT، Gemini) / Chatbots	1	0	0	0	1	2	2	3	3	5	4	2	3	3	4	2	2	2	2
1	1	0	0	1	2	1	1	2	1	1	1	3	روبوتات الدردشة. (مثل ChatGPT، Gemini) / Chatbots	1	0	0	0	2	2	2	5	2	3	4	4	2	4	1	1	2	2	2
1	1	0	0	1	2	1	1	4	1	1	1	4	روبوتات الدردشة. (مثل ChatGPT، Gemini) / Chatbots	1	0	0	0	2	2	2	3	4	4	4	4	4	4	4	2	2	2	1
1	1	0	0	1	2	1	1	5	1	1	1	2	روبوتات الدردشة. (مثل ChatGPT، Gemini) / Chatbots	1	0	0	0	2	1	1	3	3	4	4	3	3	2	2	2	2	2	1
1	1	0	0	1	2	1	1	5	1	1	1	4	تطبيقات الصحة واللياقة. Health and fitness applications	0	1	0	0	1	2	2	4	4	4	4	4	4	4	4	2	2	2	1
1	1	0	0	1	2	1	2	4	1	2	1	1	تطبيقات الصحة واللياقة. Health and fitness applications	0	1	0	0	1	1	1	2	3	3	2	3	4	3	2	2	1	2	1
1	1	0	0	1	2	1	2	3	2	5	1	4	روبوتات الدردشة. (مثل ChatGPT، Gemini) / Chatbots	1	0	0	0	2	2	1	5	5	5	5	3	5	5	5	2	2	2	1
1	1	0	0	4	2	1	1	3	3	5	2	5	روبوتات الدردشة. (مثل ChatGPT، Gemini) / Chatbots	1	0	0	0	2	1	2	4	4	4	4	4	5	4	4	2	2	2	1
1	1	0	0	1	2	1	2	2	3	5	1	5	روبوتات الدردشة. (مثل ChatGPT، Gemini) / Chatbots, تطبيقات الصحة واللياقة. Health and fitness applications	1	1	0	0	2	2	1	4	4	4	4	4	4	4	4	2	2	1	1
1	1	0	0	1	2	1	2	3	3	3	1	5	روبوتات الدردشة. (مثل ChatGPT، Gemini) / Chatbots, تطبيقات الصحة واللياقة. Health and fitness applications	1	1	0	0	2	2	2	3	3	4	4	4	4	4	4	1	2	2	2
1	1	0	0	3	2	1	3	5	2	1	2	5	روبوتات الدردشة. (مثل ChatGPT، Gemini) / Chatbots	1	0	0	0	1	1	1	2	2	3	2	2	2	2	2	1	1	1	1
1	1	0	0	1	2	1	1	3	1	1	1	5	روبوتات الدردشة. (مثل ChatGPT، Gemini) / Chatbots	1	0	0	0	1	1	1	2	2	2	4	2	2	1	3	2	1	2	2
1	1	0	0	3	2	1	2	3	2	5	2	1	روبوتات الدردشة. (مثل ChatGPT، Gemini) / Chatbots	1	0	0	0	1	1	1	3	3	3	3	3	3	3	3	1	1	1	2
1	1	0	0	3	2	1	2	5	2	5	2	4	روبوتات الدردشة. (مثل ChatGPT، Gemini) / Chatbots	1	0	0	0	2	2	1	3	3	4	4	3	5	4	4	1	2	2	1
1	1	0	0	1	2	1	2	3	3	5	1	2	روبوتات الدردشة. (مثل ChatGPT، Gemini) / Chatbots, تطبيقات الصحة واللياقة. Health and fitness applications	1	1	0	0	2	2	1	3	3	4	5	1	3	4	4	2	2	2	1
1	1	0	0	3	2	1	2	3	2	5	2	2	روبوتات الدردشة. (مثل ChatGPT، Gemini) / Chatbots	1	0	0	0	2	2	2	4	4	4	4	3	4	4	4	1	2	2	1
1	1	0	0	1	2	1	2	5	1	1	1	5	روبوتات الدردشة. (مثل ChatGPT، Gemini) / Chatbots	1	0	0	0	2	2	2	5	4	5	5	5	5	5	5	2	2	2	1
1	1	0	0	1	2	1	2	4	1	1	1	4	روبوتات الدردشة. (مثل ChatGPT، Gemini) / Chatbots	1	0	0	0	2	2	2	4	5	5	4	3	3	3	4	2	2	2	1
1	1	0	0	1	2	1	2	2	3	5	1	2	تطبيقات الصحة واللياقة. Health and fitness applications	0	1	0	0	2	2	2	3	4	4	4	4	4	4	4	1	2	2	1
1	1	0	0	4	2	1	2	3	3	5	2	2	تطبيقات الصحة واللياقة. Health and fitness applications	0	1	0	0	1	1	1	3	2	4	4	2	2	2	2	1	1	1	2
1	1	0	0	3	2	1	2	3	3	3	2	5	روبوتات الدردشة. (مثل ChatGPT، Gemini) / Chatbots	1	0	0	0	2	2	2	5	5	5	5	5	5	5	5	2	2	2	1
1	1	0	0	1	2	1	2	3	1	1	1	5	روبوتات الدردشة. (مثل ChatGPT، Gemini) / Chatbots	1	0	0	0	2	2	1	4	5	5	5	5	5	5	4	2	2	2	1
1	1	0	0	1	2	1	1	5	1	5	1	3	روبوتات الدردشة. (مثل ChatGPT، Gemini) / Chatbots, تطبيقات الصحة واللياقة. Health and fitness applications	1	1	0	0	2	2	2	4	5	5	5	4	4	4	4	2	2	2	2
1	1	0	0	2	2	1	2	1	3	5	2	5	روبوتات الدردشة. (مثل ChatGPT، Gemini) / Chatbots	1	0	0	0	2	2	2	4	4	4	4	4	5	5	5	2	2	2	1
1	1	0	0	1	2	1	2	1	3	5	1	1	روبوتات الدردشة. (مثل ChatGPT، Gemini) / Chatbots, مدققات الاعراض.Symptom checkers	1	0	1	0	1	1	1	3	2	3	1	4	2	5	5	1	1	1	2
1	1	0	0	1	1	1	2	5	2	4	1	2	روبوتات الدردشة. (مثل ChatGPT، Gemini) / Chatbots	1	0	0	0	1	1	1	5	3	4	2	4	1	1	2	2	1	1	1
1	1	0	0	1	2	1	2	3	1	3	1	4	روبوتات الدردشة. (مثل ChatGPT، Gemini) / Chatbots	1	0	0	0	2	2	1	4	5	4	5	4	4	4	4	2	2	2	1
1	1	0	0	1	2	1	1	2	1	5	1	5	روبوتات الدردشة. (مثل ChatGPT، Gemini) / Chatbots, تطبيقات الصحة واللياقة. Health and fitness applications,	1	1	0	0	2	2	2	4	5	5	5	4	4	4	4	2	2	2	1
1	1	0	0	1	2	1	2	5	1	3	1	1	روبوتات الدردشة. (مثل ChatGPT، Gemini) / Chatbots	1	0	0	0	2	2	2	4	4	4	4	4	4	4	4	1	2	2	2
1	1	0	0	3	2	1	1	2	3	5	2	4	أنظمة التوصية الصحية.Health recommendation systems	0	0	0	1	1	1	1	2	2	3	3	2	3	3	3	1	1	1	1
1	1	0	0	1	2	1	2	5	1	4	1	5	روبوتات الدردشة. (مثل ChatGPT، Gemini) / Chatbots, تطبيقات الصحة واللياقة. Health and fitness applications, أنظمة التوصية الصحية.Health recommendation systems	1	1	0	1	2	1	2	5	5	5	5	3	5	5	5	2	2	1	1
1	1	0	0	1	2	1	2	4	1	3	1	5	روبوتات الدردشة. (مثل ChatGPT، Gemini) / Chatbots	1	0	0	0	1	1	1	3	4	4	4	2	3	3	3	2	2	2	1
1	1	0	0	4	2	1	2	3	3	1	2	1	روبوتات الدردشة. (مثل ChatGPT، Gemini) / Chatbots,	1	0	0	0	1	1	1	3	3	3	4	3	4	3	3	1	1	1	2
1	1	0	0	1	2	1	2	1	1	3	1	4	روبوتات الدردشة. (مثل ChatGPT، Gemini) / Chatbots	1	0	0	0	1	2	1	1	2	5	3	3	4	4	5	2	1	1	2
1	1	0	0	1	1	1	1	2	1	3	1	3	روبوتات الدردشة. (مثل ChatGPT، Gemini) / Chatbots, تطبيقات الصحة واللياقة. Health and fitness applications	1	1	0	0	2	2	2	3	4	4	4	2	3	2	4	2	2	2	1
1	1	0	0	1	2	1	2	5	1	3	1	5	روبوتات الدردشة. (مثل ChatGPT، Gemini) / Chatbots	1	0	0	0	2	2	1	4	3	4	5	2	4	4	4	2	2	2	1
1	1	0	0	1	2	1	2	5	1	3	1	2	روبوتات الدردشة. (مثل ChatGPT، Gemini) / Chatbots	1	0	0	0	2	2	1	3	4	5	5	4	4	4	4	2	2	2	2
1	1	0	0	1	2	1	1	2	1	3	1	4	روبوتات الدردشة. (مثل ChatGPT، Gemini) / Chatbots, تطبيقات الصحة واللياقة. Health and fitness applications	1	1	0	0	2	2	1	3	3	4	4	4	4	4	4	2	2	2	1
1	1	0	0	1	2	1	2	1	1	3	1	4	روبوتات الدردشة. (مثل ChatGPT، Gemini) / Chatbots	1	0	0	0	2	2	2	3	3	3	3	2	4	4	4	2	2	2	1
1	1	0	0	1	2	1	2	1	1	3	1	2	روبوتات الدردشة. (مثل ChatGPT، Gemini) / Chatbots	1	0	0	0	2	2	1	3	4	5	4	4	5	5	5	2	2	2	1
1	1	0	0	3	2	1	2	5	3	2	2	5	روبوتات الدردشة. (مثل ChatGPT، Gemini) / Chatbots	1	0	0	0	2	2	1	3	3	3	5	5	3	4	3	2	1	2	1
1	1	0	0	1	2	1	1	1	1	5	1	5	روبوتات الدردشة. (مثل ChatGPT، Gemini) / Chatbots	1	0	0	0	2	2	2	3	3	5	5	5	3	5	5	2	2	2	1
1	1	0	0	1	2	1	2	3	1	5	1	5	روبوتات الدردشة. (مثل ChatGPT، Gemini) / Chatbots, أنظمة التوصية الصحية.Health recommendation systems	1	0	0	1	2	2	2	5	5	5	5	5	5	5	5	2	2	2	1
1	1	0	0	2	2	1	2	3	3	5	2	4	روبوتات الدردشة. (مثل ChatGPT، Gemini) / Chatbots	1	0	0	0	2	2	2	3	3	4	4	3	5	5	5	2	2	2	1
1	1	0	0	1	2	1	2	1	1	3	1	4	روبوتات الدردشة. (مثل ChatGPT، Gemini) / Chatbots, تطبيقات الصحة واللياقة. Health and fitness applications	1	1	0	0	1	2	1	3	1	2	1	2	3	4	3	2	2	1	2
1	1	0	0	1	2	1	2	3	1	3	1	2	روبوتات الدردشة. (مثل ChatGPT، Gemini) / Chatbots	1	0	0	0	2	2	2	4	4	4	4	4	4	4	4	2	2	2	1
1	1	0	0	5	2	1	1	1	3	5	2	2	تطبيقات الصحة واللياقة. Health and fitness applications	0	1	0	0	2	1	1	3	3	3	3	3	3	3	3	2	2	2	1
1	1	0	0	2	2	1	3	3	3	5	1	1	روبوتات الدردشة. (مثل ChatGPT، Gemini) / Chatbots	1	0	0	0	1	1	1	4	2	4	4	2	2	4	2	1	1	1	1
1	1	0	0	1	2	1	2	3	1	3	1	4	روبوتات الدردشة. (مثل ChatGPT، Gemini) / Chatbots	1	0	0	0	2	2	2	4	4	4	4	4	4	4	4	2	2	2	1
1	1	0	0	2	2	1	2	5	1	1	1	4	روبوتات الدردشة. (مثل ChatGPT، Gemini) / Chatbots	1	0	0	0	2	2	2	3	3	1	5	5	3	5	3	1	2	2	1
1	1	0	0	1	2	1	2	1	1	1	1	5	روبوتات الدردشة. (مثل ChatGPT، Gemini) / Chatbots	1	0	0	0	2	2	2	5	5	5	5	5	5	5	5	2	2	2	1
1	1	0	0	1	2	1	1	5	1	1	1	4	روبوتات الدردشة. (مثل ChatGPT، Gemini) / Chatbots	1	0	0	0	1	1	1	4	3	4	4	3	3	3	3	2	2	2	1
1	1	0	0	2	2	1	2	1	3	5	2	3	روبوتات الدردشة. (مثل ChatGPT، Gemini) / Chatbots	1	0	0	0	2	2	1	3	4	4	5	2	4	4	4	1	2	2	1
1	1	0	0	1	2	1	2	1	1	1	1	2	روبوتات الدردشة. (مثل ChatGPT، Gemini) / Chatbots	1	0	0	0	1	2	1	3	3	3	3	3	3	3	3	1	1	1	2
1	1	0	0	1	2	1	1	2	1	3	1	2	روبوتات الدردشة. (مثل ChatGPT، Gemini) / Chatbots, تطبيقات الصحة واللياقة. Health and fitness applications	1	1	0	0	2	2	2	3	4	4	4	2	2	4	4	2	1	2	1
1	1	0	0	1	2	1	2	1	3	3	2	4	روبوتات الدردشة. (مثل ChatGPT، Gemini) / Chatbots, تطبيقات الصحة واللياقة. Health and fitness applications	1	1	0	0	2	2	1	3	2	5	5	3	5	5	5	2	2	2	1
1	1	0	0	1	2	1	1	5	1	1	1	5	روبوتات الدردشة. (مثل ChatGPT، Gemini) / Chatbots	1	0	0	0	2	2	1	4	4	5	5	2	4	4	4	1	1	2	2
1	1	0	0	1	2	1	2	4	1	3	1	5	روبوتات الدردشة. (مثل ChatGPT، Gemini) / Chatbots, تطبيقات الصحة واللياقة. Health and fitness applications, أنظمة التوصية الصحية.Health recommendation systems	1	1	0	1	2	2	1	3	4	4	4	4	4	4	4	2	2	2	2
1	1	0	0	1	2	1	2	5	1	1	1	5	روبوتات الدردشة. (مثل ChatGPT، Gemini) / Chatbots	1	0	0	0	1	2	1	5	3	4	3	4	4	4	4	1	2	2	1
1	1	0	0	1	2	1	2	2	1	1	1	4	روبوتات الدردشة. (مثل ChatGPT، Gemini) / Chatbots, تطبيقات الصحة واللياقة. Health and fitness applications	1	1	0	0	1	2	2	3	2	4	4	2	4	3	4	2	1	2	1
1	1	0	0	1	2	1	2	3	1	3	1	4	روبوتات الدردشة. (مثل ChatGPT، Gemini) / Chatbots, تطبيقات الصحة واللياقة. Health and fitness applications	1	1	0	0	1	2	2	3	4	4	4	4	4	4	4	2	2	2	1
1	1	0	0	1	2	1	2	5	1	3	1	4	روبوتات الدردشة. (مثل ChatGPT، Gemini) / Chatbots	1	0	0	0	1	1	1	3	3	3	3	2	3	4	3	1	1	1	2
1	1	0	0	4	2	1	1	1	3	5	4	2	تطبيقات الصحة واللياقة. Health and fitness applications	0	1	0	0	1	1	2	3	3	3	4	3	4	3	4	1	2	2	2
1	1	0	0	3	2	1	2	3	2	5	2	2	روبوتات الدردشة. (مثل ChatGPT، Gemini) / Chatbots	1	0	0	0	1	1	1	3	2	4	2	2	3	3	3	1	2	2	2
1	1	0	0	1	2	1	1	2	1	1	1	2	روبوتات الدردشة. (مثل ChatGPT، Gemini) / Chatbots	1	0	0	0	2	2	2	3	4	4	2	3	4	4	4	2	2	2	1
1	1	0	0	1	2	1	1	3	1	3	1	4	تطبيقات الصحة واللياقة. Health and fitness applications, أنظمة التوصية الصحية.Health recommendation systems	0	1	0	1	1	2	1	2	2	4	4	2	3	4	4	2	2	1	1
1	1	0	0	1	2	1	2	3	1	1	1	4	روبوتات الدردشة. (مثل ChatGPT، Gemini) / Chatbots	1	0	0	0	2	2	2	4	5	5	5	4	5	4	5	2	2	2	1
1	1	0	0	1	2	1	1	2	1	3	1	4	روبوتات الدردشة. (مثل ChatGPT، Gemini) / Chatbots	1	0	0	0	2	2	1	5	4	4	4	4	4	4	4	2	2	2	1
1	1	0	0	1	2	1	2	4	2	1	1	5	روبوتات الدردشة. (مثل ChatGPT، Gemini) / Chatbots	1	0	0	0	2	2	1	2	3	3	4	4	3	5	2	2	1	2	2
1	1	0	0	1	2	2	1	2	1	1	1	5	روبوتات الدردشة. (مثل ChatGPT، Gemini) / Chatbots	1	0	0	0	2	2	1	4	5	5	5	5	5	5	5	1	2	2	2
1	1	0	0	1	1	1	1	5	1	3	1	3	روبوتات الدردشة. (مثل ChatGPT، Gemini) / Chatbots	1	0	0	0	2	2	2	5	5	5	4	4	3	4	4	1	1	2	1
1	1	0	0	1	2	1	1	2	1	3	1	4	روبوتات الدردشة. (مثل ChatGPT، Gemini) / Chatbots	1	0	0	0	2	1	1	2	2	3	1	4	2	4	2	1	2	2	2
1	1	0	0	5	1	1	2	4	2	1	2	3	روبوتات الدردشة. (مثل ChatGPT، Gemini) / Chatbots	1	0	0	0	2	2	1	4	4	4	4	4	4	3	3	2	2	2	1
1	1	0	0	1	2	1	2	5	1	1	1	4	روبوتات الدردشة. (مثل ChatGPT، Gemini) / Chatbots	1	0	0	0	2	2	1	4	4	4	4	4	4	4	4	2	2	2	1
1	1	0	0	3	2	1	2	5	2	5	2	2	روبوتات الدردشة. (مثل ChatGPT، Gemini) / Chatbots	1	0	0	0	2	1	1	3	3	4	4	1	4	4	4	1	1	2	2
1	1	0	0	1	2	1	1	5	1	1	1	4	روبوتات الدردشة. (مثل ChatGPT، Gemini) / Chatbots	1	0	0	0	2	2	2	4	5	5	5	5	5	5	5	2	2	2	1
1	1	0	0	2	2	1	3	3	2	1	1	5	روبوتات الدردشة. (مثل ChatGPT، Gemini) / Chatbots	1	0	0	0	2	2	2	5	5	5	5	5	5	5	5	2	2	2	1
1	1	0	0	3	2	1	3	4	2	1	1	5	روبوتات الدردشة. (مثل ChatGPT، Gemini) / Chatbots	1	0	0	0	2	2	2	3	4	4	4	3	4	4	3	2	2	2	1
1	1	0	0	2	2	2	3	5	2	1	2	4	روبوتات الدردشة. (مثل ChatGPT، Gemini) / Chatbots	1	0	0	0	2	2	1	4	4	4	5	5	4	4	4	2	2	1	1
1	1	0	0	2	2	1	2	5	2	1	2	5	روبوتات الدردشة. (مثل ChatGPT، Gemini) / Chatbots, تطبيقات الصحة واللياقة. Health and fitness applications	1	1	0	0	2	2	1	3	4	4	4	4	4	4	4	2	2	2	1
1	1	0	0	2	2	1	2	5	2	1	2	5	روبوتات الدردشة. (مثل ChatGPT، Gemini) / Chatbots	1	0	0	0	1	2	1	2	2	3	2	2	2	3	3	1	1	1	2
1	1	0	0	2	2	1	2	5	2	1	3	5	روبوتات الدردشة. (مثل ChatGPT، Gemini) / Chatbots	1	0	0	0	2	2	1	2	3	4	4	3	3	3	3	2	2	2	1
1	1	0	0	3	2	1	2	5	2	1	2	4	روبوتات الدردشة. (مثل ChatGPT، Gemini) / Chatbots	1	0	0	0	2	2	1	3	3	3	3	4	4	4	4	2	2	1	2
1	1	0	0	1	2	1	1	3	1	1	1	3	روبوتات الدردشة. (مثل ChatGPT، Gemini) / Chatbots	1	0	0	0	2	2	1	4	4	5	4	3	4	4	3	2	2	2	1
1	1	0	0	4	2	1	2	3	2	1	2	4	روبوتات الدردشة. (مثل ChatGPT، Gemini) / Chatbots	1	0	0	0	2	2	1	4	5	5	4	4	4	4	4	2	2	2	1
1	1	0	0	3	2	1	2	5	2	1	2	4	روبوتات الدردشة. (مثل ChatGPT، Gemini) / Chatbots	1	0	0	0	2	2	1	3	4	4	4	3	4	4	4	2	2	2	1
1	1	0	0	3	2	1	2	5	3	5	2	4	روبوتات الدردشة. (مثل ChatGPT، Gemini) / Chatbots, تطبيقات الصحة واللياقة. Health and fitness applications	1	1	0	0	2	2	1	4	4	4	4	3	4	4	4	2	2	2	1
1	1	0	0	3	2	1	2	3	2	1	2	4	روبوتات الدردشة. (مثل ChatGPT، Gemini) / Chatbots, مدققات الاعراض.Symptom checkers	1	0	1	0	2	2	2	4	4	4	4	4	4	4	4	2	2	2	1
1	1	0	0	4	2	1	2	4	2	1	1	2	تطبيقات الصحة واللياقة. Health and fitness applications	0	1	0	0	1	2	2	4	4	4	4	4	4	4	4	2	2	2	1
1	1	0	0	4	2	1	2	3	2	1	2	2	تطبيقات الصحة واللياقة. Health and fitness applications, أنظمة التوصية الصحية.Health recommendation systems	0	1	0	1	2	2	2	5	5	5	5	5	5	5	5	2	2	2	1
1	1	0	0	1	1	1	1	3	1	5	1	4	روبوتات الدردشة. (مثل ChatGPT، Gemini) / Chatbots, تطبيقات الصحة واللياقة. Health and fitness applications	1	1	0	0	2	2	2	4	5	5	4	5	4	3	4	2	2	2	1
1	1	0	0	3	2	1	1	3	3	1	2	2	تطبيقات الصحة واللياقة. Health and fitness applications	0	1	0	0	2	2	1	4	4	4	4	2	4	4	4	2	2	1	1
1	1	0	0	3	2	1	1	5	3	2	2	2	روبوتات الدردشة. (مثل ChatGPT، Gemini) / Chatbots	1	0	0	0	2	2	1	3	3	4	4	2	4	4	4	2	2	2	1
1	1	0	0	3	2	1	2	2	3	2	2	4	روبوتات الدردشة. (مثل ChatGPT، Gemini) / Chatbots	1	0	0	0	2	2	1	4	4	5	5	3	4	4	3	2	2	2	1
1	1	0	0	3	2	1	2	4	3	1	2	5	روبوتات الدردشة. (مثل ChatGPT، Gemini) / Chatbots	1	0	0	0	1	2	1	4	4	4	4	4	4	4	3	1	2	2	1
1	1	0	0	1	2	1	1	5	1	1	1	4	روبوتات الدردشة. (مثل ChatGPT، Gemini) / Chatbots, تطبيقات الصحة واللياقة. Health and fitness applications, أنظمة التوصية الصحية.Health recommendation systems	1	1	0	1	1	2	1	5	3	4	3	2	3	5	2	1	2	1	1
1	1	0	0	4	2	1	2	4	3	1	2	2	روبوتات الدردشة. (مثل ChatGPT، Gemini) / Chatbots	1	0	0	0	2	2	2	4	4	4	4	4	3	4	3	2	2	2	2
1	1	0	0	1	2	1	1	5	1	1	1	4	روبوتات الدردشة. (مثل ChatGPT، Gemini) / Chatbots	1	0	0	0	2	2	1	4	5	3	4	4	4	3	4	2	2	1	1
1	1	0	0	1	2	1	1	5	1	1	1	5	روبوتات الدردشة. (مثل ChatGPT، Gemini) / Chatbots	1	0	0	0	2	2	2	4	5	3	5	5	5	5	5	2	2	2	1
1	1	0	0	3	2	1	1	3	3	1	2	2	روبوتات الدردشة. (مثل ChatGPT، Gemini) / Chatbots	1	0	0	0	2	2	1	3	4	5	5	4	4	4	4	2	2	1	1
1	1	0	0	6	1	1	2	5	4	5	2	4	روبوتات الدردشة. (مثل ChatGPT، Gemini) / Chatbots, تطبيقات الصحة واللياقة. Health and fitness applications, أنظمة التوصية الصحية.Health recommendation systems	1	1	0	1	2	2	2	4	4	5	1	4	4	4	5	2	2	2	1
1	1	0	0	2	1	1	2	2	2	5	2	4	روبوتات الدردشة. (مثل ChatGPT، Gemini) / Chatbots, تطبيقات الصحة واللياقة. Health and fitness applications	1	1	0	0	1	1	1	3	3	5	4	5	4	4	5	2	2	2	1
1	1	0	0	1	2	1	1	5	1	1	1	5	روبوتات الدردشة. (مثل ChatGPT، Gemini) / Chatbots	1	0	0	0	2	2	1	4	3	5	5	3	4	4	4	2	2	2	1
1	1	0	0	2	2	1	2	4	3	1	2	4	روبوتات الدردشة. (مثل ChatGPT، Gemini) / Chatbots	1	0	0	0	1	1	1	2	4	4	4	4	4	3	3	2	2	2	1
1	1	0	0	4	1	1	2	2	2	5	2	1	إلى حد ما	0	0	0	0	1	1	2	3	4	5	5	3	4	3	4	2	2	1	1
1	1	0	0	1	2	1	2	1	1	1	1	5	روبوتات الدردشة. (مثل ChatGPT، Gemini) / Chatbots	1	0	0	0	2	2	2	5	5	5	5	5	5	5	5	2	2	2	1
1	1	0	0	4	2	1	1	4	3	1	2	2	روبوتات الدردشة. (مثل ChatGPT، Gemini) / Chatbots	1	0	0	0	1	1	1	4	4	4	3	4	4	4	4	2	2	2	1
1	1	0	0	4	2	1	2	5	2	1	2	2	روبوتات الدردشة. (مثل ChatGPT، Gemini) / Chatbots, تطبيقات الصحة واللياقة. Health and fitness applications,	1	1	0	0	1	2	1	3	4	2	4	2	4	4	2	2	2	1	1
1	1	0	0	1	2	1	1	3	1	1	1	3	روبوتات الدردشة. (مثل ChatGPT، Gemini) / Chatbots	1	0	0	0	2	2	1	3	4	4	4	3	2	5	4	2	1	1	1
1	1	0	0	1	2	1	1	4	1	1	1	2	روبوتات الدردشة. (مثل ChatGPT، Gemini) / Chatbots, تطبيقات الصحة واللياقة. Health and fitness applications	1	1	0	0	2	2	1	4	4	5	5	5	5	5	5	1	2	2	1
1	1	0	0	1	2	1	1	5	1	1	1	4	روبوتات الدردشة. (مثل ChatGPT، Gemini) / Chatbots, تطبيقات الصحة واللياقة. Health and fitness applications	1	1	0	0	2	2	1	3	4	5	3	2	4	4	2	1	2	2	1
1	1	0	0	1	2	1	2	4	1	1	1	2	روبوتات الدردشة. (مثل ChatGPT، Gemini) / Chatbots	1	0	0	0	2	2	2	5	4	5	3	2	5	5	4	2	2	2	1
1	1	0	0	1	2	1	2	1	1	4	1	1	روبوتات الدردشة. (مثل ChatGPT، Gemini) / Chatbots	1	0	0	0	2	2	2	2	3	5	4	2	2	3	2	1	1	1	2
1	1	0	0	1	2	1	2	3	1	4	1	5	روبوتات الدردشة. (مثل ChatGPT، Gemini) / Chatbots	1	0	0	0	2	2	2	5	5	5	5	5	5	5	5	2	2	2	1
1	1	0	0	2	1	1	2	3	2	2	1	5	روبوتات الدردشة. (مثل ChatGPT، Gemini) / Chatbots	1	0	0	0	1	2	1	4	4	5	5	4	4	4	4	2	2	2	2
1	1	0	0	3	2	1	2	5	3	2	2	2	روبوتات الدردشة. (مثل ChatGPT، Gemini) / Chatbots	1	0	0	0	2	2	1	2	3	3	3	1	4	4	3	1	1	2	1
1	1	0	0	3	2	1	2	3	3	1	4	2	أنظمة التوصية الصحية.Health recommendation systems	0	0	0	1	1	2	1	3	3	4	3	3	4	3	3	1	2	2	1
1	1	0	0	3	2	1	1	5	3	2	2	2	مدققات الاعراض.Symptom checkers,	0	0	1	0	1	1	1	3	3	3	3	3	3	3	3	1	1	1	2
1	1	0	0	3	2	1	2	2	2	2	2	4	روبوتات الدردشة. (مثل ChatGPT، Gemini) / Chatbots	1	0	0	0	2	2	1	3	4	3	4	4	4	4	4	1	2	2	1
1	1	0	0	1	2	1	1	3	1	1	1	4	روبوتات الدردشة. (مثل ChatGPT، Gemini) / Chatbots	1	0	0	0	2	1	2	5	5	5	5	4	4	5	4	2	2	2	1
1	1	0	0	1	2	1	2	2	2	4	1	4	تطبيقات الصحة واللياقة. Health and fitness applications	0	1	0	0	2	2	2	4	4	4	5	4	4	4	5	2	1	1	1
1	1	0	0	1	2	1	1	4	1	1	1	4	روبوتات الدردشة. (مثل ChatGPT، Gemini) / Chatbots	1	0	0	0	2	1	2	4	4	5	5	5	5	5	5	2	2	2	1
1	1	0	0	4	1	1	2	5	2	2	2	2	ثقافة عامة	0	0	0	0	1	1	1	2	2	2	2	2	2	2	2	1	1	1	2
1	1	0	0	1	1	1	2	5	1	3	1	2	روبوتات الدردشة. (مثل ChatGPT، Gemini) / Chatbots	1	0	0	0	2	2	1	3	4	5	5	3	4	4	2	1	2	2	1
1	1	0	0	1	2	1	2	5	1	4	1	4	روبوتات الدردشة. (مثل ChatGPT، Gemini) / Chatbots	1	0	0	0	2	2	1	3	3	3	3	3	3	3	3	1	2	2	1
1	1	0	0	1	2	1	1	3	1	1	1	3	روبوتات الدردشة. (مثل ChatGPT، Gemini) / Chatbots	1	0	0	0	2	2	1	4	3	5	4	3	4	5	3	2	2	2	1
1	1	0	0	1	2	1	2	2	1	5	1	2	روبوتات الدردشة. (مثل ChatGPT، Gemini) / Chatbots, تطبيقات الصحة واللياقة. Health and fitness applications	1	1	0	0	1	2	1	2	3	3	2	4	2	2	4	2	2	1	1
1	1	0	0	5	1	1	2	3	2	3	2	2	تطبيقات الصحة واللياقة. Health and fitness applications	0	1	0	0	1	1	1	2	2	4	3	3	3	3	3	1	1	2	2
1	1	0	0	4	2	1	2	5	3	1	2	2	روبوتات الدردشة. (مثل ChatGPT، Gemini) / Chatbots	1	0	0	0	2	2	2	5	5	5	5	5	5	5	5	2	2	2	1
1	1	0	0	1	2	1	2	5	1	2	1	2	روبوتات الدردشة. (مثل ChatGPT، Gemini) / Chatbots, أنظمة التوصية الصحية.Health recommendation systems	1	0	0	1	2	2	1	5	5	5	4	3	4	5	4	1	2	2	1
1	1	0	0	1	2	1	2	5	1	1	1	4	روبوتات الدردشة. (مثل ChatGPT، Gemini) / Chatbots	1	0	0	0	2	2	2	3	3	3	3	3	3	3	3	2	2	2	1
1	1	0	0	3	2	1	2	3	3	5	2	2	روبوتات الدردشة. (مثل ChatGPT، Gemini) / Chatbots	1	0	0	0	1	1	2	3	4	3	4	3	4	4	4	1	2	2	2
1	1	0	0	4	1	1	2	4	2	3	2	1	روبوتات الدردشة. (مثل ChatGPT، Gemini) / Chatbots	1	0	0	0	1	1	1	1	1	1	2	2	2	2	2	1	1	1	2
1	1	0	0	4	1	1	3	5	2	3	2	4	روبوتات الدردشة. (مثل ChatGPT، Gemini) / Chatbots	1	0	0	0	1	1	1	3	3	3	3	3	3	3	3	1	1	1	2
1	1	0	0	4	1	1	2	5	2	1	2	2	روبوتات الدردشة. (مثل ChatGPT، Gemini) / Chatbots	1	0	0	0	2	1	1	3	3	3	4	3	4	4	4	2	2	2	1
1	1	0	0	4	1	1	2	5	2	3	2	4	تطبيقات الصحة واللياقة. Health and fitness applications	0	1	0	0	2	1	1	4	4	4	4	3	4	4	4	2	2	2	1
1	1	0	0	2	1	1	2	2	2	5	1	2	روبوتات الدردشة. (مثل ChatGPT، Gemini) / Chatbots	1	0	0	0	2	2	2	4	5	5	4	4	4	4	4	1	2	2	2
1	1	0	0	3	1	1	2	5	2	1	1	4	تطبيقات الصحة واللياقة. Health and fitness applications	0	1	0	0	2	2	2	3	4	4	4	4	3	4	4	2	2	2	1
1	1	0	0	4	1	1	2	4	2	5	2	4	روبوتات الدردشة. (مثل ChatGPT، Gemini) / Chatbots	1	0	0	0	2	2	2	4	4	4	5	4	5	5	4	2	1	2	1
1	1	0	0	3	1	1	3	5	2	1	2	4	روبوتات الدردشة. (مثل ChatGPT، Gemini) / Chatbots	1	0	0	0	2	2	2	4	4	4	4	4	4	4	4	2	2	2	1
1	1	0	0	3	1	1	3	3	2	5	2	1	روبوتات الدردشة. (مثل ChatGPT، Gemini) / Chatbots	1	0	0	0	1	1	1	1	1	1	3	1	2	2	2	1	1	1	2
1	1	0	0	3	2	1	2	4	2	1	2	2	روبوتات الدردشة. (مثل ChatGPT، Gemini) / Chatbots	1	0	0	0	1	1	1	3	2	4	3	2	2	4	2	1	2	2	1
1	1	0	0	2	1	1	2	2	3	5	2	5	روبوتات الدردشة. (مثل ChatGPT، Gemini) / Chatbots	1	0	0	0	2	2	2	4	4	4	4	4	4	4	4	2	2	2	1
1	1	0	0	3	1	1	3	2	2	5	2	3	روبوتات الدردشة. (مثل ChatGPT، Gemini) / Chatbots	1	0	0	0	2	1	2	4	4	4	4	4	4	4	4	2	2	2	1
1	1	0	0	4	1	1	2	5	2	4	2	2	روبوتات الدردشة. (مثل ChatGPT، Gemini) / Chatbots	1	0	0	0	1	1	1	3	2	4	2	2	2	3	2	1	1	1	2
1	1	0	0	2	2	1	2	2	1	1	2	4	روبوتات الدردشة. (مثل ChatGPT، Gemini) / Chatbots	1	0	0	0	1	1	1	3	4	5	4	2	2	4	4	1	1	2	2
1	1	0	0	4	1	1	2	5	2	3	2	2	روبوتات الدردشة. (مثل ChatGPT، Gemini) / Chatbots	1	0	0	0	1	1	1	4	3	3	4	2	4	4	3	1	1	1	2
1	1	0	0	4	2	1	3	4	3	3	1	5	روبوتات الدردشة. (مثل ChatGPT، Gemini) / Chatbots	1	0	0	0	2	2	1	4	4	5	4	4	4	5	5	2	2	2	1
1	1	0	0	2	1	1	2	4	2	1	1	2	روبوتات الدردشة. (مثل ChatGPT، Gemini) / Chatbots	1	0	0	0	2	2	2	4	4	4	5	4	5	4	4	2	2	2	1
1	1	0	0	3	1	1	3	3	2	5	2	4	روبوتات الدردشة. (مثل ChatGPT، Gemini) / Chatbots	1	0	0	0	1	1	2	3	4	3	3	3	4	4	3	1	2	1	1
1	1	0	0	1	2	1	2	5	2	2	1	4	روبوتات الدردشة. (مثل ChatGPT، Gemini) / Chatbots	1	0	0	0	2	2	1	4	4	4	4	2	4	4	4	2	2	2	1
1	1	0	0	1	2	1	1	4	1	3	1	4	روبوتات الدردشة. (مثل ChatGPT، Gemini) / Chatbots	1	0	0	0	2	2	2	5	5	5	5	5	5	5	5	2	2	2	1
1	1	0	0	2	1	1	2	3	2	1	2	4	روبوتات الدردشة. (مثل ChatGPT، Gemini) / Chatbots	1	0	0	0	2	2	2	4	5	5	5	3	4	4	4	2	2	2	1
1	1	0	0	3	1	1	2	4	2	1	2	2	روبوتات الدردشة. (مثل ChatGPT، Gemini) / Chatbots, تطبيقات الصحة واللياقة. Health and fitness applications	1	1	0	0	1	1	1	2	3	4	4	3	2	2	2	2	1	1	2
1	1	0	0	2	2	1	1	1	3	5	3	2	روبوتات الدردشة. (مثل ChatGPT، Gemini) / Chatbots	1	0	0	0	1	1	1	4	2	2	2	2	2	2	2	2	1	1	2
1	1	0	0	4	1	1	3	5	2	1	2	4	روبوتات الدردشة. (مثل ChatGPT، Gemini) / Chatbots, تطبيقات الصحة واللياقة. Health and fitness applications	1	1	0	0	2	2	2	4	4	5	5	4	4	4	4	2	2	2	1
1	1	0	0	1	1	1	2	1	1	1	1	2	روبوتات الدردشة. (مثل ChatGPT، Gemini) / Chatbots, تطبيقات الصحة واللياقة. Health and fitness applications	1	1	0	0	1	1	2	3	3	3	3	3	3	3	3	1	1	1	2
1	1	0	0	2	1	1	2	3	2	5	1	4	روبوتات الدردشة. (مثل ChatGPT، Gemini) / Chatbots, تطبيقات الصحة واللياقة. Health and fitness applications	1	1	0	0	2	2	2	4	5	4	4	3	4	4	4	2	2	2	1
1	1	0	0	4	1	1	3	5	2	1	2	2	روبوتات الدردشة. (مثل ChatGPT، Gemini) / Chatbots	1	0	0	0	1	1	1	3	3	3	4	3	3	4	3	1	1	1	2
1	1	0	0	1	1	1	2	1	1	5	1	5	روبوتات الدردشة. (مثل ChatGPT، Gemini) / Chatbots	1	0	0	0	2	2	2	4	4	4	4	3	3	3	4	2	2	1	1
1	1	0	0	1	2	1	1	4	1	3	1	5	روبوتات الدردشة. (مثل ChatGPT، Gemini) / Chatbots	1	0	0	0	2	1	1	2	2	5	5	4	4	4	5	2	1	2	1
1	1	0	0	1	1	1	1	3	1	5	1	3	روبوتات الدردشة. (مثل ChatGPT، Gemini) / Chatbots	1	0	0	0	2	2	2	4	5	5	5	5	5	5	5	2	2	2	1
1	1	0	0	3	1	1	3	2	2	5	2	5	روبوتات الدردشة. (مثل ChatGPT، Gemini) / Chatbots	1	0	0	0	2	2	2	4	5	5	5	2	4	5	4	2	2	2	1
1	1	0	0	2	1	1	3	5	2	5	2	2	روبوتات الدردشة. (مثل ChatGPT، Gemini) / Chatbots	1	0	0	0	2	2	2	3	4	4	4	2	3	4	2	1	2	1	1
1	1	0	0	2	1	1	1	4	1	5	1	4	روبوتات الدردشة. (مثل ChatGPT، Gemini) / Chatbots	1	0	0	0	2	2	1	3	5	5	5	4	5	5	5	2	2	2	1
1	1	0	0	5	1	1	2	5	2	3	2	2	روبوتات الدردشة. (مثل ChatGPT، Gemini) / Chatbots	1	0	0	0	1	1	1	3	3	4	4	3	3	4	4	1	2	1	1
1	1	0	0	4	1	1	2	4	2	3	2	2	روبوتات الدردشة. (مثل ChatGPT، Gemini) / Chatbots	1	0	0	0	2	2	1	5	5	5	4	3	5	4	5	2	2	2	1
1	1	0	0	1	1	1	2	4	2	1	1	3	روبوتات الدردشة. (مثل ChatGPT، Gemini) / Chatbots	1	0	0	0	1	1	1	3	3	3	3	3	3	2	4	1	1	2	1
1	1	0	0	4	1	1	2	4	2	5	2	2	روبوتات الدردشة. (مثل ChatGPT، Gemini) / Chatbots	1	0	0	0	2	2	2	4	4	4	4	4	3	4	4	2	2	2	1
1	1	0	0	1	2	1	2	1	1	1	1	1	روبوتات الدردشة. (مثل ChatGPT، Gemini) / Chatbots	1	0	0	0	2	2	1	3	4	5	5	2	3	3	1	1	2	2	1
1	1	0	0	2	2	1	2	5	1	1	1	4	روبوتات الدردشة. (مثل ChatGPT، Gemini) / Chatbots, تطبيقات الصحة واللياقة. Health and fitness applications	1	1	0	0	2	2	2	3	5	4	4	5	5	5	5	2	2	2	1
1	1	0	0	4	1	1	3	2	2	5	2	4	روبوتات الدردشة. (مثل ChatGPT، Gemini) / Chatbots	1	0	0	0	2	2	2	5	3	5	4	4	4	4	4	2	2	2	1
1	1	0	0	3	1	1	2	5	2	1	1	4	روبوتات الدردشة. (مثل ChatGPT، Gemini) / Chatbots	1	0	0	0	1	1	1	3	2	2	2	1	2	2	2	2	1	2	2
1	1	0	0	1	2	1	1	5	1	1	1	5	روبوتات الدردشة. (مثل ChatGPT، Gemini) / Chatbots	1	0	0	0	2	2	2	3	3	3	4	2	2	2	2	1	1	1	1
1	1	0	0	6	1	1	2	3	4	1	2	3	روبوتات الدردشة. (مثل ChatGPT، Gemini) / Chatbots, تطبيقات الصحة واللياقة. Health and fitness applications	1	1	0	0	2	2	2	4	5	4	4	4	5	5	5	2	2	2	1
1	1	0	0	2	1	1	2	1	3	1	1	5	روبوتات الدردشة. (مثل ChatGPT، Gemini) / Chatbots	1	0	0	0	2	2	2	5	5	5	5	5	5	5	5	2	2	2	1
1	1	0	0	3	2	1	2	3	3	1	2	2	تطبيقات الصحة واللياقة. Health and fitness applications	0	1	0	0	2	1	2	3	4	3	4	3	4	3	4	2	2	1	1
1	1	0	0	5	2	1	1	4	3	1	2	5	روبوتات الدردشة. (مثل ChatGPT، Gemini) / Chatbots	1	0	0	0	2	2	2	4	4	4	4	4	4	4	4	2	2	1	1
1	1	0	0	3	2	1	2	1	3	5	2	4	روبوتات الدردشة. (مثل ChatGPT، Gemini) / Chatbots	1	0	0	0	1	1	1	4	2	4	4	4	4	4	4	2	2	2	2
1	1	0	0	3	2	1	2	2	2	3	2	5	روبوتات الدردشة. (مثل ChatGPT، Gemini) / Chatbots	1	0	0	0	2	2	2	5	5	5	5	5	5	5	5	2	2	2	1
1	1	0	0	5	1	1	2	5	2	3	2	2	روبوتات الدردشة. (مثل ChatGPT، Gemini) / Chatbots	1	0	0	0	2	2	2	4	4	4	4	4	4	4	4	2	2	2	1
1	1	0	0	3	2	1	2	5	3	1	2	3	روبوتات الدردشة. (مثل ChatGPT، Gemini) / Chatbots, تطبيقات الصحة واللياقة. Health and fitness applications	1	1	0	0	2	2	2	4	4	4	4	4	4	4	4	2	2	2	1
1	1	0	0	4	2	1	3	5	2	2	2	2	روبوتات الدردشة. (مثل ChatGPT، Gemini) / Chatbots, تطبيقات الصحة واللياقة. Health and fitness applications, مدققات الاعراض.Symptom checkers	1	1	1	0	1	1	1	3	3	3	4	3	4	2	2	2	1	1	1
1	1	0	0	4	1	1	2	5	2	3	2	3	روبوتات الدردشة. (مثل ChatGPT، Gemini) / Chatbots	1	0	0	0	1	1	2	3	2	4	3	4	4	4	3	1	2	1	1
1	1	0	0	1	2	1	2	4	1	1	1	5	روبوتات الدردشة. (مثل ChatGPT، Gemini) / Chatbots	1	0	0	0	2	2	2	5	5	5	3	5	4	5	5	2	2	2	1
1	1	0	0	2	2	1	2	3	3	1	1	4	روبوتات الدردشة. (مثل ChatGPT، Gemini) / Chatbots	1	0	0	0	2	2	2	4	4	4	5	5	5	5	5	2	2	2	1
1	1	0	0	1	2	1	1	4	1	5	1	4	تطبيقات الصحة واللياقة. Health and fitness applications	0	1	0	0	2	2	2	4	4	4	4	3	4	3	3	2	2	2	1
1	1	0	0	1	2	1	1	4	1	5	1	4	روبوتات الدردشة. (مثل ChatGPT، Gemini) / Chatbots, تطبيقات الصحة واللياقة. Health and fitness applications	1	1	0	0	2	2	2	4	5	4	4	3	4	4	5	2	2	2	1
1	1	0	0	1	2	1	2	5	1	5	1	4	روبوتات الدردشة. (مثل ChatGPT، Gemini) / Chatbots	1	0	0	0	2	2	1	5	4	5	4	4	4	4	4	2	2	2	1
1	1	0	0	5	1	1	3	4	2	1	2	2	روبوتات الدردشة. (مثل ChatGPT، Gemini) / Chatbots	1	0	0	0	2	2	1	3	3	3	4	4	3	3	3	2	2	2	2
1	1	0	0	1	2	1	1	1	1	1	1	1	أنظمة التوصية الصحية.Health recommendation systems	0	0	0	1	1	1	1	1	1	3	3	2	1	2	3	1	1	1	1
1	1	0	0	1	2	1	1	4	1	1	1	2	روبوتات الدردشة. (مثل ChatGPT، Gemini) / Chatbots, تطبيقات الصحة واللياقة. Health and fitness applications	1	1	0	0	1	1	1	3	2	4	3	2	2	2	2	1	1	2	2
1	1	0	0	1	2	1	1	1	3	1	1	1	روبوتات الدردشة. (مثل ChatGPT، Gemini) / Chatbots, تطبيقات الصحة واللياقة. Health and fitness applications, أنظمة التوصية الصحية.Health recommendation systems	1	1	0	1	1	2	1	2	2	3	3	2	2	2	3	2	2	2	1
1	1	0	0	1	2	1	1	3	1	1	1	5	روبوتات الدردشة. (مثل ChatGPT، Gemini) / Chatbots	1	0	0	0	2	2	1	3	3	4	3	4	5	3	3	2	1	2	1
1	1	0	0	1	2	1	1	5	1	1	1	4	روبوتات الدردشة. (مثل ChatGPT، Gemini) / Chatbots	1	0	0	0	2	2	2	4	4	4	4	4	4	4	4	2	1	1	1
1	1	0	0	1	2	1	2	3	1	1	1	4	روبوتات الدردشة. (مثل ChatGPT، Gemini) / Chatbots, تطبيقات الصحة واللياقة. Health and fitness applications	1	1	0	0	2	2	2	4	5	4	4	4	4	5	5	1	2	2	2
1	1	0	0	1	2	1	2	2	3	1	2	4	روبوتات الدردشة. (مثل ChatGPT، Gemini) / Chatbots, مدققات الاعراض.Symptom checkers	1	0	1	0	2	2	2	4	4	4	4	4	5	4	4	2	2	2	1
1	1	0	0	1	2	1	2	2	1	1	1	4	روبوتات الدردشة. (مثل ChatGPT، Gemini) / Chatbots	1	0	0	0	1	2	2	3	4	4	4	4	3	4	3	2	2	2	2
1	1	0	0	1	1	1	1	3	1	3	1	5	روبوتات الدردشة. (مثل ChatGPT، Gemini) / Chatbots	1	0	0	0	2	2	2	5	5	3	5	4	4	5	4	2	2	2	1
1	1	0	0	1	1	1	1	5	1	2	1	4	روبوتات الدردشة. (مثل ChatGPT، Gemini) / Chatbots, تطبيقات الصحة واللياقة. Health and fitness applications	1	1	0	0	2	2	2	5	5	5	5	4	4	4	5	2	2	2	1
1	1	0	0	2	1	1	2	5	2	2	1	4	روبوتات الدردشة. (مثل ChatGPT، Gemini) / Chatbots, تطبيقات الصحة واللياقة. Health and fitness applications	1	1	0	0	2	2	2	5	5	5	5	4	5	5	5	2	2	2	1
1	1	0	0	1	1	1	2	5	1	2	1	5	روبوتات الدردشة. (مثل ChatGPT، Gemini) / Chatbots	1	0	0	0	2	2	2	5	5	4	5	5	5	4	3	1	2	2	2
1	1	0	0	1	1	1	1	5	1	2	1	5	روبوتات الدردشة. (مثل ChatGPT، Gemini) / Chatbots	1	0	0	0	2	2	2	3	4	4	4	3	5	4	3	2	2	2	1
1	1	0	0	1	1	1	2	5	1	2	1	4	روبوتات الدردشة. (مثل ChatGPT، Gemini) / Chatbots, تطبيقات الصحة واللياقة. Health and fitness applications	1	1	0	0	2	2	1	5	5	5	4	5	4	4	4	2	2	2	2
1	1	0	0	1	1	1	1	5	1	2	1	3	روبوتات الدردشة. (مثل ChatGPT، Gemini) / Chatbots	1	0	0	0	2	2	2	3	4	4	3	3	3	3	4	2	2	2	2
1	1	0	0	2	1	1	2	3	2	5	2	5	روبوتات الدردشة. (مثل ChatGPT، Gemini) / Chatbots	1	0	0	0	2	2	1	4	4	3	4	4	4	4	4	2	2	2	1
1	1	0	0	1	1	1	1	5	1	2	1	4	روبوتات الدردشة. (مثل ChatGPT، Gemini) / Chatbots, تطبيقات الصحة واللياقة. Health and fitness applications	1	1	0	0	2	2	1	5	4	5	5	3	3	4	3	2	2	2	2
1	1	0	0	1	2	1	1	1	1	1	1	3	روبوتات الدردشة. (مثل ChatGPT، Gemini) / Chatbots	1	0	0	0	2	2	1	4	2	3	3	3	4	3	2	2	2	2	2
1	1	0	0	1	2	1	1	3	1	4	1	4	روبوتات الدردشة. (مثل ChatGPT، Gemini) / Chatbots	1	0	0	0	2	2	1	3	5	5	5	5	4	5	5	2	2	2	1
1	1	0	0	1	2	1	2	1	3	4	1	4	روبوتات الدردشة. (مثل ChatGPT، Gemini) / Chatbots	1	0	0	0	2	2	2	4	4	4	2	2	4	4	5	2	2	2	1
1	1	0	0	3	2	1	3	3	2	1	1	5	لا استخدم	0	0	0	0	2	2	1	3	3	3	2	3	3	4	2	2	2	2	1
1	1	0	0	3	2	1	1	1	3	1	2	2	روبوتات الدردشة. (مثل ChatGPT، Gemini) / Chatbots	1	0	0	0	2	1	2	5	4	5	3	4	4	4	4	2	2	2	1
1	1	0	0	1	2	2	1	2	1	1	1	2	روبوتات الدردشة. (مثل ChatGPT، Gemini) / Chatbots	1	0	0	0	2	2	2	4	4	4	5	5	5	5	5	2	2	2	1
1	1	0	0	3	2	1	2	3	2	1	1	4	روبوتات الدردشة. (مثل ChatGPT، Gemini) / Chatbots	1	0	0	0	2	2	1	4	4	4	4	4	3	2	3	2	1	2	1
1	1	0	0	2	1	1	2	5	1	1	1	5	روبوتات الدردشة. (مثل ChatGPT، Gemini) / Chatbots, تطبيقات الصحة واللياقة. Health and fitness applications	1	1	0	0	2	2	1	5	5	5	5	5	5	5	5	2	2	2	2
1	1	0	0	2	2	1	3	3	1	1	2	3	روبوتات الدردشة. (مثل ChatGPT، Gemini) / Chatbots	1	0	0	0	2	2	1	4	4	3	4	3	3	4	3	2	2	2	1
1	1	0	0	3	2	1	2	3	2	1	2	4	روبوتات الدردشة. (مثل ChatGPT، Gemini) / Chatbots	1	0	0	0	2	2	1	4	4	4	4	4	5	5	5	1	2	2	1
1	1	0	0	1	2	1	2	2	3	3	1	3	روبوتات الدردشة. (مثل ChatGPT، Gemini) / Chatbots	1	0	0	0	2	2	1	3	4	5	4	2	4	4	3	1	2	2	2
1	1	0	0	1	2	1	1	3	1	1	1	5	روبوتات الدردشة. (مثل ChatGPT، Gemini) / Chatbots	1	0	0	0	1	1	1	3	1	4	5	1	1	1	4	2	2	2	1
1	1	0	0	1	2	1	1	5	1	1	1	2	روبوتات الدردشة. (مثل ChatGPT، Gemini) / Chatbots, تطبيقات الصحة واللياقة. Health and fitness applications	1	1	0	0	2	2	1	3	4	4	4	4	5	5	4	1	2	2	2
1	1	0	0	1	2	1	1	5	1	1	1	4	روبوتات الدردشة. (مثل ChatGPT، Gemini) / Chatbots	1	0	0	0	2	2	1	4	4	4	4	4	3	4	4	2	2	1	1
1	1	0	0	1	2	2	2	2	1	1	1	2	روبوتات الدردشة. (مثل ChatGPT، Gemini) / Chatbots	1	0	0	0	2	2	2	4	4	4	4	4	4	4	4	2	2	2	1
1	1	0	0	4	2	1	2	3	1	1	2	2	روبوتات الدردشة. (مثل ChatGPT، Gemini) / Chatbots	1	0	0	0	2	2	2	4	3	5	5	4	4	4	4	2	2	2	1
1	1	0	0	1	2	1	1	5	1	1	1	3	روبوتات الدردشة. (مثل ChatGPT، Gemini) / Chatbots	1	0	0	0	2	2	2	3	4	4	4	1	3	5	3	2	2	2	2
1	1	0	0	1	2	1	2	4	1	1	1	4	روبوتات الدردشة. (مثل ChatGPT، Gemini) / Chatbots	1	0	0	0	2	2	2	5	5	5	5	5	5	5	5	2	2	1	1
1	1	0	0	1	2	1	2	5	1	1	1	5	روبوتات الدردشة. (مثل ChatGPT، Gemini) / Chatbots	1	0	0	0	2	2	2	5	5	5	5	2	3	5	2	2	2	2	1
1	1	0	0	1	2	1	1	5	1	1	1	1	روبوتات الدردشة. (مثل ChatGPT، Gemini) / Chatbots	1	0	0	0	2	2	1	3	3	5	4	3	4	5	3	2	2	2	2
1	1	0	0	1	2	2	2	1	1	5	1	4	روبوتات الدردشة. (مثل ChatGPT، Gemini) / Chatbots	1	0	0	0	2	2	2	3	3	5	4	4	4	4	4	2	2	2	1
1	1	0	0	1	2	1	1	4	1	1	1	5	روبوتات الدردشة. (مثل ChatGPT، Gemini) / Chatbots	1	0	0	0	2	2	2	4	4	4	5	4	5	4	4	1	2	2	1
1	1	0	0	1	2	1	1	4	1	1	1	4	روبوتات الدردشة. (مثل ChatGPT، Gemini) / Chatbots	1	0	0	0	2	2	1	4	4	4	4	3	5	5	4	1	2	2	2
1	1	0	0	1	2	1	2	2	1	1	1	3	روبوتات الدردشة. (مثل ChatGPT، Gemini) / Chatbots	1	0	0	0	2	1	2	4	4	5	5	3	3	4	3	1	1	2	1
1	1	0	0	3	2	1	2	4	2	3	2	2	روبوتات الدردشة. (مثل ChatGPT، Gemini) / Chatbots	1	0	0	0	2	1	2	4	4	4	4	4	4	4	4	2	2	2	1
1	1	0	0	4	2	1	1	1	3	3	2	4	تطبيقات الصحة واللياقة. Health and fitness applications	0	1	0	0	2	2	2	4	4	3	4	4	4	4	4	2	2	2	1
1	1	0	0	1	2	1	2	4	2	1	1	5	روبوتات الدردشة. (مثل ChatGPT، Gemini) / Chatbots, تطبيقات الصحة واللياقة. Health and fitness applications	1	1	0	0	2	2	1	3	4	4	5	4	4	4	4	2	2	2	1
1	1	0	0	1	2	1	1	4	1	2	1	5	روبوتات الدردشة. (مثل ChatGPT، Gemini) / Chatbots, تطبيقات الصحة واللياقة. Health and fitness applications	1	1	0	0	2	2	1	4	1	3	1	2	1	1	4	1	2	2	1
1	1	0	0	1	1	1	1	1	1	1	1	5	روبوتات الدردشة. (مثل ChatGPT، Gemini) / Chatbots	1	0	0	0	1	1	1	3	1	1	2	2	2	2	2	1	1	2	2
1	1	0	0	3	2	2	1	1	3	1	2	4	روبوتات الدردشة. (مثل ChatGPT، Gemini) / Chatbots	1	0	0	0	2	2	1	3	3	4	3	2	2	4	3	1	2	1	2
1	1	0	0	2	2	1	2	2	2	1	1	2	روبوتات الدردشة. (مثل ChatGPT، Gemini) / Chatbots	1	0	0	0	2	2	2	3	3	4	4	3	4	5	5	2	2	2	1
1	1	0	0	1	1	1	2	3	1	1	1	4	روبوتات الدردشة. (مثل ChatGPT، Gemini) / Chatbots	1	0	0	0	2	2	2	4	3	3	5	2	3	4	5	1	2	2	2
1	1	0	0	2	1	1	2	5	2	1	2	5	روبوتات الدردشة. (مثل ChatGPT، Gemini) / Chatbots	1	0	0	0	1	2	2	3	3	4	4	3	4	4	4	2	2	1	2
1	1	0	0	1	1	1	2	1	1	1	1	4	روبوتات الدردشة. (مثل ChatGPT، Gemini) / Chatbots	1	0	0	0	2	2	2	3	3	5	5	3	4	3	3	2	2	1	1
1	1	0	0	1	1	1	1	1	1	2	1	5	روبوتات الدردشة. (مثل ChatGPT، Gemini) / Chatbots	1	0	0	0	2	1	1	3	4	4	5	3	4	4	4	2	2	2	1
1	1	0	0	1	1	1	1	5	1	1	1	5	روبوتات الدردشة. (مثل ChatGPT، Gemini) / Chatbots, تطبيقات الصحة واللياقة. Health and fitness applications	1	1	0	0	2	2	2	5	5	5	5	5	5	5	5	2	2	2	1
1	1	0	0	1	1	1	1	3	1	3	1	4	روبوتات الدردشة. (مثل ChatGPT، Gemini) / Chatbots	1	0	0	0	2	2	2	5	5	5	5	5	5	5	5	2	2	2	1
1	1	0	0	1	1	1	1	1	1	2	1	5	روبوتات الدردشة. (مثل ChatGPT، Gemini) / Chatbots, تطبيقات الصحة واللياقة. Health and fitness applications	1	1	0	0	1	2	1	3	4	5	5	3	3	4	4	2	2	2	2
1	1	0	0	1	1	1	2	2	1	4	1	5	روبوتات الدردشة. (مثل ChatGPT، Gemini) / Chatbots	1	0	0	0	2	2	2	5	5	5	4	5	5	5	5	2	2	2	1
1	1	0	0	1	2	1	2	4	1	3	1	5	روبوتات الدردشة. (مثل ChatGPT، Gemini) / Chatbots	1	0	0	0	2	1	1	3	3	3	4	3	3	3	3	1	1	1	2
1	1	0	0	2	2	1	2	2	3	5	2	4	روبوتات الدردشة. (مثل ChatGPT، Gemini) / Chatbots, تطبيقات الصحة واللياقة. Health and fitness applications	1	1	0	0	2	2	2	4	4	4	4	4	4	4	4	2	2	2	1
1	1	0	0	1	2	1	2	5	1	1	1	5	روبوتات الدردشة. (مثل ChatGPT، Gemini) / Chatbots	1	0	0	0	2	2	2	2	3	3	1	5	5	4	4	1	2	1	1
1	1	0	0	1	2	1	2	1	1	3	1	4	روبوتات الدردشة. (مثل ChatGPT، Gemini) / Chatbots, أنظمة التوصية الصحية.Health recommendation systems	1	0	0	1	2	1	1	4	4	4	4	3	3	3	5	2	2	2	1
1	1	0	0	1	2	1	2	2	1	1	1	2	روبوتات الدردشة. (مثل ChatGPT، Gemini) / Chatbots	1	0	0	0	1	2	2	4	4	5	2	4	5	5	4	2	1	2	2
1	1	0	0	1	2	1	3	5	4	5	3	5	روبوتات الدردشة. (مثل ChatGPT، Gemini) / Chatbots	1	0	0	0	2	2	2	5	5	5	5	5	5	5	5	2	2	2	1
1	1	0	0	1	1	1	1	2	1	1	1	4	روبوتات الدردشة. (مثل ChatGPT، Gemini) / Chatbots	1	0	0	0	2	2	2	3	3	4	3	4	4	4	4	2	2	2	1
1	1	0	0	3	1	1	3	1	1	3	2	4	روبوتات الدردشة. (مثل ChatGPT، Gemini) / Chatbots	1	0	0	0	1	1	1	3	3	4	4	2	3	3	2	1	2	2	1
1	1	0	0	1	2	1	2	5	1	5	1	4	روبوتات الدردشة. (مثل ChatGPT، Gemini) / Chatbots	1	0	0	0	1	1	1	2	2	1	1	2	1	3	2	1	1	1	2
1	1	0	0	1	1	1	2	1	1	2	1	1	روبوتات الدردشة. (مثل ChatGPT، Gemini) / Chatbots	1	0	0	0	1	2	1	1	1	1	5	3	3	3	1	1	2	2	2
1	1	0	0	1	1	1	1	3	1	1	1	2	روبوتات الدردشة. (مثل ChatGPT، Gemini) / Chatbots, تطبيقات الصحة واللياقة. Health and fitness applications	1	1	0	0	2	2	2	3	4	5	5	5	4	4	4	2	2	2	1
1	1	0	0	1	2	1	2	2	3	3	1	3	روبوتات الدردشة. (مثل ChatGPT، Gemini) / Chatbots	1	0	0	0	2	1	1	3	3	3	3	3	3	4	3	1	2	2	1
1	1	0	0	1	1	1	1	2	1	3	2	2	روبوتات الدردشة. (مثل ChatGPT، Gemini) / Chatbots	1	0	0	0	2	2	1	2	4	4	4	4	4	3	4	2	2	1	1
1	1	0	0	1	2	1	1	3	1	1	1	2	روبوتات الدردشة. (مثل ChatGPT، Gemini) / Chatbots, تطبيقات الصحة واللياقة. Health and fitness applications	1	1	0	0	1	2	1	3	4	4	4	2	3	4	4	2	2	2	1
1	1	0	0	1	2	1	2	3	1	2	1	1	مدققات الاعراض.Symptom checkers	0	0	1	0	1	1	1	3	3	3	3	3	3	3	3	1	2	1	2
1	1	0	0	1	1	1	2	5	1	3	1	4	روبوتات الدردشة. (مثل ChatGPT، Gemini) / Chatbots, تطبيقات الصحة واللياقة. Health and fitness applications	1	1	0	0	2	2	2	5	5	5	5	5	5	5	5	2	2	2	1
1	1	0	0	1	2	1	1	2	1	3	1	5	روبوتات الدردشة. (مثل ChatGPT، Gemini) / Chatbots	1	0	0	0	2	1	2	5	4	4	4	4	5	4	4	2	2	2	1
1	1	0	0	1	2	2	2	1	1	3	2	4	روبوتات الدردشة. (مثل ChatGPT، Gemini) / Chatbots	1	0	0	0	2	2	1	4	5	5	5	5	5	5	5	2	2	2	1
1	1	0	0	1	2	1	2	3	1	1	1	1	روبوتات الدردشة. (مثل ChatGPT، Gemini) / Chatbots	1	0	0	0	1	1	2	5	5	3	3	3	4	4	4	1	2	2	1
1	1	0	0	2	2	1	2	3	3	3	2	4	روبوتات الدردشة. (مثل ChatGPT، Gemini) / Chatbots	1	0	0	0	1	1	1	3	4	4	4	3	5	5	5	2	2	2	2
1	1	0	0	1	2	1	2	3	1	3	1	2	روبوتات الدردشة. (مثل ChatGPT، Gemini) / Chatbots	1	0	0	0	1	1	1	3	3	3	4	2	3	4	3	2	1	1	1
1	1	0	0	1	2	1	2	3	1	3	1	5	روبوتات الدردشة. (مثل ChatGPT، Gemini) / Chatbots, تطبيقات الصحة واللياقة. Health and fitness applications, مدققات الاعراض.Symptom checkers, أنظمة التوصية الصحية.Health recommendation systems	1	1	1	1	2	2	2	5	5	5	5	5	5	3	5	2	2	2	1
1	1	0	0	1	1	1	1	4	1	1	1	4	روبوتات الدردشة. (مثل ChatGPT، Gemini) / Chatbots	1	0	0	0	1	1	1	3	3	3	3	4	3	2	2	1	2	2	2
1	1	0	0	1	1	1	1	2	1	1	1	3	روبوتات الدردشة. (مثل ChatGPT، Gemini) / Chatbots, اكلم صيدلي	1	0	0	0	2	2	1	3	5	5	5	5	5	5	5	2	2	2	1
1	1	0	0	1	2	1	1	5	1	2	1	4	روبوتات الدردشة. (مثل ChatGPT، Gemini) / Chatbots, تطبيقات الصحة واللياقة. Health and fitness applications	1	1	0	0	2	2	2	4	4	4	4	4	4	4	4	2	2	2	1
1	1	0	0	1	2	1	2	2	1	3	1	4	روبوتات الدردشة. (مثل ChatGPT، Gemini) / Chatbots	1	0	0	0	1	1	1	2	2	5	3	1	1	1	1	1	1	1	1
1	1	0	0	1	1	1	2	5	1	2	1	1	تطبيقات الصحة واللياقة. Health and fitness applications	0	1	0	0	1	1	1	2	2	4	4	3	3	4	2	1	1	1	1
1	1	0	0	1	2	1	2	1	1	4	1	5	روبوتات الدردشة. (مثل ChatGPT، Gemini) / Chatbots	1	0	0	0	1	1	1	5	5	5	5	2	4	4	4	1	2	2	1
1	1	0	0	1	2	1	2	3	1	4	1	5	روبوتات الدردشة. (مثل ChatGPT، Gemini) / Chatbots	1	0	0	0	2	2	1	3	4	4	5	5	5	5	5	2	2	2	1
1	1	0	0	1	1	1	1	1	1	5	1	2	روبوتات الدردشة. (مثل ChatGPT، Gemini) / Chatbots	1	0	0	0	1	1	1	2	2	2	2	2	2	2	2	1	2	1	2
1	1	0	0	2	1	1	2	1	3	3	1	4	روبوتات الدردشة. (مثل ChatGPT، Gemini) / Chatbots	1	0	0	0	2	2	1	3	2	3	2	1	4	3	3	2	2	1	1
1	1	0	0	2	1	1	3	3	1	1	1	3	روبوتات الدردشة. (مثل ChatGPT، Gemini) / Chatbots	1	0	0	0	2	2	1	4	4	4	3	4	4	5	4	1	1	1	2
1	1	0	0	1	1	1	2	1	1	2	1	2	روبوتات الدردشة. (مثل ChatGPT، Gemini) / Chatbots, تطبيقات الصحة واللياقة. Health and fitness applications	1	1	0	0	2	2	2	4	4	3	4	5	4	3	5	2	2	2	1
1	1	0	0	1	1	1	2	5	1	2	1	5	روبوتات الدردشة. (مثل ChatGPT، Gemini) / Chatbots	1	0	0	0	2	2	2	5	4	5	4	4	4	5	4	1	2	2	1
1	1	0	0	1	1	1	1	3	1	1	1	3	روبوتات الدردشة. (مثل ChatGPT، Gemini) / Chatbots	1	0	0	0	1	1	1	3	3	4	4	4	3	2	3	1	1	2	2
1	1	0	0	2	1	1	2	1	3	1	1	5	روبوتات الدردشة. (مثل ChatGPT، Gemini) / Chatbots	1	0	0	0	2	2	2	5	5	5	5	5	5	5	5	2	2	2	1
1	1	0	0	1	1	1	1	1	1	1	1	4	روبوتات الدردشة. (مثل ChatGPT، Gemini) / Chatbots	1	0	0	0	1	1	1	3	3	2	2	3	4	4	4	2	2	2	1
1	1	0	0	2	2	1	2	3	3	3	1	5	روبوتات الدردشة. (مثل ChatGPT، Gemini) / Chatbots	1	0	0	0	1	2	2	5	3	4	4	3	2	4	4	1	1	2	1
1	1	0	0	1	1	1	1	2	1	5	1	5	روبوتات الدردشة. (مثل ChatGPT، Gemini) / Chatbots	1	0	0	0	1	2	2	5	5	5	5	5	5	5	5	2	2	2	1
1	1	0	0	1	2	1	1	2	1	4	1	5	روبوتات الدردشة. (مثل ChatGPT، Gemini) / Chatbots	1	0	0	0	2	2	1	4	3	5	4	3	3	3	3	2	2	1	1
1	1	0	0	1	1	2	1	3	1	2	1	4	روبوتات الدردشة. (مثل ChatGPT، Gemini) / Chatbots	1	0	0	0	2	2	2	4	4	4	4	4	4	4	4	1	2	2	2
1	1	0	0	1	2	1	3	2	1	1	1	5	روبوتات الدردشة. (مثل ChatGPT، Gemini) / Chatbots, تطبيقات الصحة واللياقة. Health and fitness applications	1	1	0	0	2	2	1	4	4	4	4	4	4	4	4	2	2	2	1
1	1	0	0	1	1	1	1	4	1	3	1	2	روبوتات الدردشة. (مثل ChatGPT، Gemini) / Chatbots	1	0	0	0	2	2	2	5	5	5	5	5	5	5	5	2	2	2	2
1	1	0	0	1	2	1	1	1	1	1	1	2	روبوتات الدردشة. (مثل ChatGPT، Gemini) / Chatbots	1	0	0	0	1	2	1	3	4	3	3	2	4	4	4	2	1	2	2
1	1	0	0	2	2	1	3	4	1	5	1	5	روبوتات الدردشة. (مثل ChatGPT، Gemini) / Chatbots	1	0	0	0	2	2	2	5	5	5	5	5	5	5	5	2	2	2	1
1	1	0	0	1	1	1	2	1	1	1	1	5	روبوتات الدردشة. (مثل ChatGPT، Gemini) / Chatbots	1	0	0	0	1	1	1	3	3	3	3	3	3	3	3	2	1	2	2
1	1	0	0	1	1	1	2	5	1	4	1	5	روبوتات الدردشة. (مثل ChatGPT، Gemini) / Chatbots	1	0	0	0	2	2	1	1	3	3	5	2	3	4	2	2	2	2	1
1	1	0	0	1	1	1	1	1	1	1	1	2	روبوتات الدردشة. (مثل ChatGPT، Gemini) / Chatbots	1	0	0	0	2	2	1	5	4	5	3	3	5	5	5	2	1	1	1
1	1	0	0	1	2	1	2	1	1	5	1	5	روبوتات الدردشة. (مثل ChatGPT، Gemini) / Chatbots	1	0	0	0	2	2	1	5	5	5	5	5	4	4	4	2	2	2	1
1	1	0	0	2	1	1	3	3	2	1	2	4	روبوتات الدردشة. (مثل ChatGPT، Gemini) / Chatbots	1	0	0	0	2	2	1	5	5	5	3	4	2	2	4	2	2	1	1
1	1	0	0	1	2	1	1	5	1	2	1	5	روبوتات الدردشة. (مثل ChatGPT، Gemini) / Chatbots	1	0	0	0	2	1	1	3	2	5	4	2	4	4	2	2	1	1	1
1	1	0	0	1	2	1	1	2	1	4	1	4	روبوتات الدردشة. (مثل ChatGPT، Gemini) / Chatbots	1	0	0	0	2	2	2	4	4	5	1	5	5	5	5	2	2	2	1
1	1	0	0	1	1	1	1	4	1	3	1	5	روبوتات الدردشة. (مثل ChatGPT، Gemini) / Chatbots	1	0	0	0	2	2	2	4	4	4	4	4	3	3	3	2	2	2	1
1	1	0	0	1	1	1	2	3	1	3	1	4	روبوتات الدردشة. (مثل ChatGPT، Gemini) / Chatbots	1	0	0	0	2	2	1	4	4	3	3	1	3	1	1	1	2	2	1
1	1	0	0	1	1	1	1	5	1	4	1	4	روبوتات الدردشة. (مثل ChatGPT، Gemini) / Chatbots, تطبيقات الصحة واللياقة. Health and fitness applications	1	1	0	0	1	1	1	5	3	3	3	2	4	4	4	1	1	1	2
1	1	0	0	1	1	1	1	2	1	3	1	5	روبوتات الدردشة. (مثل ChatGPT، Gemini) / Chatbots	1	0	0	0	2	2	2	5	5	4	5	5	5	5	5	2	2	2	2
1	1	0	0	2	1	1	1	3	1	3	1	1	روبوتات الدردشة. (مثل ChatGPT، Gemini) / Chatbots	1	0	0	0	1	1	1	2	2	2	2	2	2	2	2	1	1	1	2
1	1	0	0	1	2	1	2	4	1	3	1	5	روبوتات الدردشة. (مثل ChatGPT، Gemini) / Chatbots	1	0	0	0	2	2	2	5	5	5	5	5	5	5	5	2	2	2	1
1	1	0	0	1	2	1	1	2	1	3	1	2	روبوتات الدردشة. (مثل ChatGPT، Gemini) / Chatbots, تطبيقات الصحة واللياقة. Health and fitness applications	1	1	0	0	2	2	2	4	4	5	5	4	4	5	4	1	2	2	2
1	1	0	0	1	1	1	2	1	1	5	1	5	روبوتات الدردشة. (مثل ChatGPT، Gemini) / Chatbots	1	0	0	0	2	2	2	5	4	5	3	3	4	4	5	2	2	1	1
1	1	0	0	1	2	1	1	4	1	3	1	4	روبوتات الدردشة. (مثل ChatGPT، Gemini) / Chatbots, تطبيقات الصحة واللياقة. Health and fitness applications	1	1	0	0	2	2	1	4	4	4	5	4	3	3	4	2	2	2	1
1	1	0	0	1	1	1	2	1	1	3	1	2	روبوتات الدردشة. (مثل ChatGPT، Gemini) / Chatbots	1	0	0	0	2	2	1	5	4	4	3	4	3	3	3	1	2	1	1
1	1	0	0	1	1	1	2	5	1	1	1	4	روبوتات الدردشة. (مثل ChatGPT، Gemini) / Chatbots	1	0	0	0	1	1	1	2	2	2	2	5	4	4	5	2	2	2	1
1	1	0	0	1	1	1	1	3	1	5	1	4	روبوتات الدردشة. (مثل ChatGPT، Gemini) / Chatbots	1	0	0	0	1	1	2	2	3	4	4	2	4	3	2	1	1	1	2
1	1	0	0	2	2	1	2	3	1	4	1	4	روبوتات الدردشة. (مثل ChatGPT، Gemini) / Chatbots	1	0	0	0	2	2	1	4	5	5	5	5	5	5	5	2	1	2	1
1	1	0	0	1	2	1	2	1	3	5	1	2	روبوتات الدردشة. (مثل ChatGPT، Gemini) / Chatbots	1	0	0	0	2	2	2	3	3	4	4	4	4	4	4	2	2	2	1
1	1	0	0	1	1	1	2	2	1	5	1	2	روبوتات الدردشة. (مثل ChatGPT، Gemini) / Chatbots	1	0	0	0	1	2	1	3	3	3	2	3	2	5	4	2	1	1	2
1	1	0	0	1	1	1	1	2	1	2	1	5	روبوتات الدردشة. (مثل ChatGPT، Gemini) / Chatbots	1	0	0	0	2	2	2	4	5	5	5	5	2	4	5	1	1	2	1
1	1	0	0	4	1	1	2	2	2	1	2	1	روبوتات الدردشة. (مثل ChatGPT، Gemini) / Chatbots	1	0	0	0	2	2	1	5	4	5	5	3	4	4	4	2	2	1	1
1	1	0	0	3	2	1	3	4	1	4	2	4	روبوتات الدردشة. (مثل ChatGPT، Gemini) / Chatbots	1	0	0	0	1	1	1	2	2	3	3	3	3	3	3	2	1	1	1
1	1	0	0	1	1	1	1	3	1	1	1	2	روبوتات الدردشة. (مثل ChatGPT، Gemini) / Chatbots	1	0	0	0	1	1	1	3	2	1	2	3	3	1	1	1	1	1	2
1	1	0	0	1	2	1	2	5	1	2	1	2	روبوتات الدردشة. (مثل ChatGPT، Gemini) / Chatbots, أنظمة التوصية الصحية.Health recommendation systems	1	0	0	1	2	2	1	3	4	4	4	4	5	5	5	2	2	1	1
1	1	0	0	3	1	1	3	4	2	4	2	5	روبوتات الدردشة. (مثل ChatGPT، Gemini) / Chatbots, تطبيقات الصحة واللياقة. Health and fitness applications, مدققات الاعراض.Symptom checkers	1	1	1	0	2	2	1	3	3	3	3	3	3	3	3	2	2	1	1
1	1	0	0	2	1	1	3	2	3	1	1	4	روبوتات الدردشة. (مثل ChatGPT، Gemini) / Chatbots	1	0	0	0	1	1	1	3	2	4	1	2	1	1	1	1	1	1	1
1	1	0	0	1	1	1	2	5	3	3	1	4	روبوتات الدردشة. (مثل ChatGPT، Gemini) / Chatbots	1	0	0	0	1	1	1	3	4	4	4	4	4	4	2	2	2	2	1
1	1	0	0	1	2	1	2	1	1	1	1	4	روبوتات الدردشة. (مثل ChatGPT، Gemini) / Chatbots	1	0	0	0	1	1	1	1	2	2	2	2	2	2	2	1	1	1	2
1	1	0	0	1	2	2	1	1	1	2	1	4	روبوتات الدردشة. (مثل ChatGPT، Gemini) / Chatbots	1	0	0	0	2	2	1	3	4	4	4	4	4	4	4	1	2	2	1
1	1	0	0	1	1	1	1	1	1	1	1	4	روبوتات الدردشة. (مثل ChatGPT، Gemini) / Chatbots	1	0	0	0	2	2	1	2	3	2	4	3	3	3	3	2	2	1	1
1	1	0	0	1	2	1	1	5	1	2	1	1	روبوتات الدردشة. (مثل ChatGPT، Gemini) / Chatbots	1	0	0	0	1	1	1	3	3	3	3	3	3	3	3	1	1	2	2
1	1	0	0	1	1	1	2	5	1	5	1	4	روبوتات الدردشة. (مثل ChatGPT، Gemini) / Chatbots, تطبيقات الصحة واللياقة. Health and fitness applications	1	1	0	0	2	2	2	3	3	4	4	4	4	4	4	2	2	2	1
1	1	0	0	1	2	1	2	1	1	2	1	4	روبوتات الدردشة. (مثل ChatGPT، Gemini) / Chatbots	1	0	0	0	2	2	1	3	3	5	4	3	3	4	3	2	2	1	2
1	1	0	0	1	2	1	3	3	2	1	1	1	تطبيقات الصحة واللياقة. Health and fitness applications	0	1	0	0	1	1	1	3	3	4	4	3	3	3	4	1	1	2	1
1	1	0	0	1	1	1	2	4	1	5	1	2	روبوتات الدردشة. (مثل ChatGPT، Gemini) / Chatbots	1	0	0	0	1	1	1	1	1	1	1	1	1	1	1	1	1	2	2
1	1	0	0	1	2	2	1	2	1	1	1	4	روبوتات الدردشة. (مثل ChatGPT، Gemini) / Chatbots	1	0	0	0	2	2	1	3	3	5	5	3	5	5	5	1	2	2	1
1	1	0	0	1	1	1	2	2	1	1	1	1	تطبيقات الصحة واللياقة. Health and fitness applications, مدققات الاعراض.Symptom checkers, أنظمة التوصية الصحية.Health recommendation systems	0	1	1	1	1	1	2	2	2	4	2	1	3	2	1	1	1	1	2
1	1	0	0	1	1	1	2	3	1	2	1	4	روبوتات الدردشة. (مثل ChatGPT، Gemini) / Chatbots	1	0	0	0	2	2	1	4	4	4	3	3	4	4	4	2	2	2	2
1	1	0	0	1	2	1	2	2	1	2	1	4	روبوتات الدردشة. (مثل ChatGPT، Gemini) / Chatbots, تطبيقات الصحة واللياقة. Health and fitness applications	1	1	0	0	1	1	1	4	4	4	4	2	4	4	4	2	2	2	1
1	1	0	0	1	2	1	2	5	1	2	1	5	روبوتات الدردشة. (مثل ChatGPT، Gemini) / Chatbots	1	0	0	0	2	2	1	2	3	4	4	2	3	3	2	1	2	2	1
1	1	0	0	1	1	1	1	1	1	1	1	2	روبوتات الدردشة. (مثل ChatGPT، Gemini) / Chatbots	1	0	0	0	2	2	2	3	4	4	3	4	4	5	4	2	2	2	1
1	1	0	0	1	2	1	1	1	1	2	1	4	روبوتات الدردشة. (مثل ChatGPT، Gemini) / Chatbots	1	0	0	0	2	2	2	3	5	4	5	5	5	5	5	2	2	2	1
1	1	0	0	1	1	1	1	5	1	1	1	5	روبوتات الدردشة. (مثل ChatGPT، Gemini) / Chatbots	1	0	0	0	2	2	2	5	5	5	5	5	5	5	5	2	2	2	1
1	1	0	0	1	1	1	1	4	1	2	1	4	روبوتات الدردشة. (مثل ChatGPT، Gemini) / Chatbots	1	0	0	0	2	2	2	3	4	5	4	4	4	5	2	1	1	2	1
1	1	0	0	1	2	2	2	5	1	4	1	4	تطبيقات الصحة واللياقة. Health and fitness applications	0	1	0	0	1	2	2	2	2	3	4	3	3	2	3	2	2	1	2
1	1	0	0	1	1	1	1	2	1	5	1	2	روبوتات الدردشة. (مثل ChatGPT، Gemini) / Chatbots	1	0	0	0	2	2	1	3	4	5	4	4	4	3	4	2	2	2	1
1	1	0	0	4	1	1	3	4	2	3	2	2	روبوتات الدردشة. (مثل ChatGPT، Gemini) / Chatbots	1	0	0	0	1	1	1	4	4	4	4	4	4	4	4	2	2	2	1
1	1	0	0	1	2	1	1	3	1	3	1	5	روبوتات الدردشة. (مثل ChatGPT، Gemini) / Chatbots, تطبيقات الصحة واللياقة. Health and fitness applications	1	1	0	0	2	2	2	2	2	4	2	2	3	3	4	1	2	2	2
1	1	0	0	1	2	1	2	4	1	3	1	5	روبوتات الدردشة. (مثل ChatGPT، Gemini) / Chatbots	1	0	0	0	2	2	2	5	5	5	5	5	5	5	5	1	2	2	1
1	1	0	0	1	1	1	1	5	1	1	1	5	روبوتات الدردشة. (مثل ChatGPT، Gemini) / Chatbots, تطبيقات الصحة واللياقة. Health and fitness applications	1	1	0	0	2	2	2	3	3	4	5	4	4	4	4	2	2	1	1
1	1	0	0	2	2	1	2	2	3	4	1	3	روبوتات الدردشة. (مثل ChatGPT، Gemini) / Chatbots	1	0	0	0	2	1	1	4	5	4	4	5	5	5	5	2	2	1	2
1	1	0	0	1	2	1	2	1	1	5	1	3	تطبيقات الصحة واللياقة. Health and fitness applications	0	1	0	0	1	1	1	3	5	5	5	5	5	5	5	2	2	1	1
1	1	0	0	1	1	1	2	5	1	1	1	2	روبوتات الدردشة. (مثل ChatGPT، Gemini) / Chatbots	1	0	0	0	1	1	1	2	2	3	3	2	2	4	4	2	2	2	1
1	1	0	0	1	1	1	1	1	1	5	1	1	روبوتات الدردشة. (مثل ChatGPT، Gemini) / Chatbots, تطبيقات الصحة واللياقة. Health and fitness applications	1	1	0	0	2	2	1	1	3	3	1	1	3	1	2	1	2	1	2
1	1	0	0	1	1	1	1	5	1	3	1	4	روبوتات الدردشة. (مثل ChatGPT، Gemini) / Chatbots	1	0	0	0	2	2	2	4	4	3	3	1	4	4	4	2	2	1	2
1	1	0	0	1	2	1	2	1	1	5	1	5	روبوتات الدردشة. (مثل ChatGPT، Gemini) / Chatbots, تطبيقات الصحة واللياقة. Health and fitness applications, مدققات الاعراض.Symptom checkers	1	1	1	0	2	2	2	5	5	5	5	5	5	5	5	2	2	2	1
1	1	0	0	1	2	1	1	5	1	1	1	3	روبوتات الدردشة. (مثل ChatGPT، Gemini) / Chatbots	1	0	0	0	2	2	1	4	4	4	3	2	4	4	3	2	2	1	1
1	1	0	0	1	2	1	1	3	1	5	1	4	روبوتات الدردشة. (مثل ChatGPT، Gemini) / Chatbots	1	0	0	0	2	1	2	4	4	5	4	2	4	4	2	2	1	2	1
1	1	0	0	1	2	1	2	2	3	4	1	5	روبوتات الدردشة. (مثل ChatGPT، Gemini) / Chatbots	1	0	0	0	2	2	1	5	5	5	5	4	4	4	4	2	2	2	1
1	1	0	0	4	1	1	3	5	2	4	3	5	تحليل احصائي	0	0	0	0	2	2	2	4	5	3	5	5	5	5	5	2	2	2	1
1	1	0	0	1	1	1	1	2	1	4	1	5	روبوتات الدردشة. (مثل ChatGPT، Gemini) / Chatbots	1	0	0	0	2	2	1	3	4	5	5	3	5	5	4	2	2	2	1
1	1	0	0	2	2	1	3	2	3	4	1	1	روبوتات الدردشة. (مثل ChatGPT، Gemini) / Chatbots	1	0	0	0	2	1	1	3	4	4	4	3	4	4	3	2	2	2	1
1	1	0	0	1	1	1	2	2	1	5	1	5	روبوتات الدردشة. (مثل ChatGPT، Gemini) / Chatbots, تطبيقات الصحة واللياقة. Health and fitness applications, مدققات الاعراض.Symptom checkers, أنظمة التوصية الصحية.Health recommendation systems	1	1	1	1	2	2	2	4	4	4	4	4	4	3	4	2	2	2	1
1	1	0	0	1	1	1	2	2	1	3	1	1	روبوتات الدردشة. (مثل ChatGPT، Gemini) / Chatbots	1	0	0	0	1	1	1	5	4	5	5	2	3	4	2	2	2	2	2
1	1	0	0	1	1	1	1	3	1	1	1	2	روبوتات الدردشة. (مثل ChatGPT، Gemini) / Chatbots	1	0	0	0	2	2	2	3	3	3	3	2	3	3	3	2	2	1	2
1	1	0	0	2	1	1	2	3	2	3	2	2	روبوتات الدردشة. (مثل ChatGPT، Gemini) / Chatbots	1	0	0	0	1	1	1	1	4	4	5	4	5	4	4	2	1	2	1
1	1	0	0	2	1	1	3	4	2	4	1	4	روبوتات الدردشة. (مثل ChatGPT، Gemini) / Chatbots, تطبيقات الصحة واللياقة. Health and fitness applications	1	1	0	0	1	1	1	1	1	1	1	1	1	1	1	1	1	1	2
1	1	0	0	1	2	1	1	5	1	1	1	2	روبوتات الدردشة. (مثل ChatGPT، Gemini) / Chatbots	1	0	0	0	1	2	2	3	4	4	4	4	4	4	4	2	2	1	2
1	1	0	0	2	1	1	3	3	2	3	2	2	روبوتات الدردشة. (مثل ChatGPT، Gemini) / Chatbots	1	0	0	0	2	2	2	4	4	4	4	4	4	4	4	1	2	2	2
1	1	0	0	1	1	1	3	3	1	1	1	1	لا شيء	0	0	0	0	1	1	1	3	4	4	3	3	4	2	2	1	1	1	1
1	1	0	0	1	2	1	2	3	1	5	1	2	روبوتات الدردشة. (مثل ChatGPT، Gemini) / Chatbots	1	0	0	0	2	2	2	3	3	3	3	2	4	4	5	2	2	2	1
1	1	0	0	1	2	1	1	4	1	4	1	2	روبوتات الدردشة. (مثل ChatGPT، Gemini) / Chatbots	1	0	0	0	2	1	1	3	1	4	5	1	2	4	3	1	2	2	2
1	1	0	0	2	2	1	3	1	1	4	3	1	روبوتات الدردشة. (مثل ChatGPT، Gemini) / Chatbots	1	0	0	0	1	1	1	2	3	4	4	3	3	3	3	2	1	2	1
1	1	0	0	1	2	1	2	3	1	4	1	5	روبوتات الدردشة. (مثل ChatGPT، Gemini) / Chatbots	1	0	0	0	2	2	2	3	3	4	4	4	4	4	4	2	2	2	1
1	1	0	0	2	1	1	2	3	2	1	1	4	روبوتات الدردشة. (مثل ChatGPT، Gemini) / Chatbots	1	0	0	0	2	2	2	3	5	5	5	5	5	5	5	2	2	2	1
1	1	0	0	1	2	1	2	2	1	3	1	4	روبوتات الدردشة. (مثل ChatGPT، Gemini) / Chatbots	1	0	0	0	2	2	1	3	3	3	5	5	5	5	5	1	2	2	1
1	1	0	0	1	2	1	3	1	1	3	2	5	روبوتات الدردشة. (مثل ChatGPT، Gemini) / Chatbots, تطبيقات الصحة واللياقة. Health and fitness applications	1	1	0	0	2	2	1	5	5	5	5	5	5	5	5	2	2	2	2
1	1	0	0	1	1	1	1	1	1	2	1	5	روبوتات الدردشة. (مثل ChatGPT، Gemini) / Chatbots	1	0	0	0	1	2	2	4	3	4	5	4	5	4	4	2	1	2	1
1	1	0	0	1	2	1	1	3	1	5	1	2	روبوتات الدردشة. (مثل ChatGPT، Gemini) / Chatbots	1	0	0	0	1	1	2	3	4	4	4	3	3	3	3	1	2	2	1
1	1	0	0	2	1	1	3	5	2	4	1	5	روبوتات الدردشة. (مثل ChatGPT، Gemini) / Chatbots	1	0	0	0	2	2	1	3	2	3	3	4	4	4	4	2	2	2	2
1	1	0	0	1	2	1	1	5	1	4	1	1	روبوتات الدردشة. (مثل ChatGPT، Gemini) / Chatbots	1	0	0	0	2	2	1	3	3	4	3	2	3	4	2	2	2	2	2
1	1	0	0	1	1	1	2	2	1	1	1	5	روبوتات الدردشة. (مثل ChatGPT، Gemini) / Chatbots, مدققات الاعراض.Symptom checkers	1	0	1	0	2	2	2	3	4	4	4	3	4	4	4	2	2	2	1
1	1	0	0	1	2	1	2	1	1	5	1	4	روبوتات الدردشة. (مثل ChatGPT، Gemini) / Chatbots, تطبيقات الصحة واللياقة. Health and fitness applications	1	1	0	0	1	1	1	3	3	3	3	3	3	3	3	2	2	2	2
1	1	0	0	2	1	1	2	5	2	2	2	5	روبوتات الدردشة. (مثل ChatGPT، Gemini) / Chatbots	1	0	0	0	2	2	1	3	4	4	4	4	4	4	4	2	2	1	1
1	1	0	0	1	2	1	1	3	1	3	1	4	روبوتات الدردشة. (مثل ChatGPT، Gemini) / Chatbots	1	0	0	0	2	2	2	3	3	4	3	4	4	4	4	2	2	2	1
1	1	0	0	1	2	1	2	1	1	5	1	2	روبوتات الدردشة. (مثل ChatGPT، Gemini) / Chatbots	1	0	0	0	2	2	1	4	5	4	4	4	4	4	4	2	2	2	1
1	1	0	0	1	1	1	1	1	1	2	1	4	روبوتات الدردشة. (مثل ChatGPT، Gemini) / Chatbots, تطبيقات الصحة واللياقة. Health and fitness applications	1	1	0	0	2	1	1	3	4	4	5	4	5	5	4	2	2	1	1
1	1	0	0	1	1	1	1	5	1	2	1	1	روبوتات الدردشة. (مثل ChatGPT، Gemini) / Chatbots	1	0	0	0	2	2	1	2	2	4	4	1	3	5	1	2	2	2	1
1	1	0	0	1	1	1	2	2	1	5	1	5	روبوتات الدردشة. (مثل ChatGPT، Gemini) / Chatbots	1	0	0	0	2	2	2	5	4	4	5	5	5	5	5	2	2	2	1
1	1	0	0	1	1	1	1	5	2	1	1	1	لا استخدمها	0	0	0	0	1	1	1	3	4	4	2	1	1	1	1	1	1	1	2
1	1	0	0	2	1	1	2	1	2	4	1	2	روبوتات الدردشة. (مثل ChatGPT، Gemini) / Chatbots, تطبيقات الصحة واللياقة. Health and fitness applications	1	1	0	0	2	2	2	4	4	5	5	4	4	4	4	2	2	1	1
1	1	0	0	1	1	1	2	5	2	1	1	4	روبوتات الدردشة. (مثل ChatGPT، Gemini) / Chatbots	1	0	0	0	1	1	1	2	3	4	3	2	2	3	3	1	1	2	1
1	1	0	0	1	1	1	2	5	1	3	1	4	روبوتات الدردشة. (مثل ChatGPT، Gemini) / Chatbots	1	0	0	0	2	2	2	5	5	5	5	5	5	5	5	2	2	2	1
1	1	0	0	1	2	1	1	4	1	3	1	5	روبوتات الدردشة. (مثل ChatGPT، Gemini) / Chatbots	1	0	0	0	2	2	2	4	4	4	4	4	5	5	4	2	2	2	1
1	1	0	0	1	1	1	2	2	1	4	1	4	روبوتات الدردشة. (مثل ChatGPT، Gemini) / Chatbots	1	0	0	0	2	2	1	3	2	4	4	3	4	4	3	2	2	2	1
1	1	0	0	1	1	2	1	2	1	1	1	5	روبوتات الدردشة. (مثل ChatGPT، Gemini) / Chatbots	1	0	0	0	2	2	2	3	4	3	3	3	3	3	3	1	2	2	2
1	1	0	0	1	2	1	2	2	1	2	1	4	روبوتات الدردشة. (مثل ChatGPT، Gemini) / Chatbots	1	0	0	0	1	1	1	3	3	3	3	2	2	2	2	1	2	1	1
1	1	0	0	2	1	1	3	2	2	3	1	1	روبوتات الدردشة. (مثل ChatGPT، Gemini) / Chatbots	1	0	0	0	2	2	1	4	4	2	5	4	4	3	4	2	2	1	2
1	1	0	0	2	1	1	3	1	1	4	1	5	روبوتات الدردشة. (مثل ChatGPT، Gemini) / Chatbots	1	0	0	0	2	2	1	2	3	5	4	4	5	5	5	1	1	2	2
1	1	0	0	1	2	1	1	3	1	2	1	2	روبوتات الدردشة. (مثل ChatGPT، Gemini) / Chatbots	1	0	0	0	2	2	2	4	4	5	5	4	5	5	5	2	2	2	2
1	1	0	0	2	2	1	2	1	1	4	2	5	روبوتات الدردشة. (مثل ChatGPT، Gemini) / Chatbots	1	0	0	0	1	2	2	3	5	5	4	5	3	4	5	2	2	1	2
1	1	0	0	1	2	1	1	3	1	2	1	4	روبوتات الدردشة. (مثل ChatGPT، Gemini) / Chatbots	1	0	0	0	1	1	1	5	5	5	5	5	4	5	4	2	2	2	1
1	1	0	0	1	1	1	2	5	1	5	1	2	روبوتات الدردشة. (مثل ChatGPT، Gemini) / Chatbots	1	0	0	0	2	2	2	4	4	5	4	3	4	4	5	2	2	2	2
1	1	0	0	2	2	1	2	4	1	4	2	4	روبوتات الدردشة. (مثل ChatGPT، Gemini) / Chatbots	1	0	0	0	2	2	1	3	2	2	3	2	2	2	2	1	1	1	1
1	1	0	0	2	2	1	3	1	1	4	1	2	روبوتات الدردشة. (مثل ChatGPT، Gemini) / Chatbots	1	0	0	0	2	2	2	3	5	5	5	3	5	5	4	2	2	2	1
1	1	0	0	3	2	1	1	2	3	4	2	5	روبوتات الدردشة. (مثل ChatGPT، Gemini) / Chatbots, تطبيقات الصحة واللياقة. Health and fitness applications,	1	1	0	0	2	2	2	4	4	4	4	4	4	4	4	2	2	2	2
1	1	0	0	2	1	1	2	3	2	2	1	1	روبوتات الدردشة. (مثل ChatGPT، Gemini) / Chatbots, تطبيقات الصحة واللياقة. Health and fitness applications	1	1	0	0	2	2	1	3	3	4	4	3	3	4	4	2	2	2	1
1	1	0	0	1	2	1	2	4	2	4	1	5	روبوتات الدردشة. (مثل ChatGPT، Gemini) / Chatbots	1	0	0	0	2	2	2	3	4	5	3	4	4	4	4	2	2	2	1
1	1	0	0	2	1	1	3	4	2	4	2	4	روبوتات الدردشة. (مثل ChatGPT، Gemini) / Chatbots	1	0	0	0	1	1	1	2	4	5	2	5	4	5	5	2	1	1	1
1	1	0	0	2	2	1	3	1	2	4	3	4	روبوتات الدردشة. (مثل ChatGPT، Gemini) / Chatbots	1	0	0	0	1	2	1	4	4	4	4	4	4	4	4	2	2	2	2
1	1	0	0	2	2	1	2	2	1	4	2	4	تطبيقات الصحة واللياقة. Health and fitness applications	0	1	0	0	2	1	1	4	4	4	4	4	3	4	4	1	1	1	2
1	1	0	0	1	2	1	2	5	1	1	1	5	روبوتات الدردشة. (مثل ChatGPT، Gemini) / Chatbots	1	0	0	0	2	2	1	3	5	5	5	4	5	5	5	1	1	2	1
1	1	0	0	2	2	1	2	3	1	1	1	2	روبوتات الدردشة. (مثل ChatGPT، Gemini) / Chatbots, تطبيقات الصحة واللياقة. Health and fitness applications	1	1	0	0	2	2	2	5	4	2	4	3	2	5	5	2	2	2	2
1	1	0	0	1	1	1	1	5	1	1	1	5	روبوتات الدردشة. (مثل ChatGPT، Gemini) / Chatbots, تطبيقات الصحة واللياقة. Health and fitness applications	1	1	0	0	2	2	1	2	2	3	2	3	3	4	4	2	2	2	2
1	1	0	0	1	2	1	2	3	1	2	2	4	روبوتات الدردشة. (مثل ChatGPT، Gemini) / Chatbots	1	0	0	0	2	1	1	3	3	3	3	3	3	3	3	1	1	1	2
1	1	0	0	2	1	1	2	2	1	4	1	4	روبوتات الدردشة. (مثل ChatGPT، Gemini) / Chatbots, تطبيقات الصحة واللياقة. Health and fitness applications	1	1	0	0	2	1	1	3	3	3	3	3	3	3	3	2	2	1	2
1	1	0	0	1	1	1	1	1	1	2	1	5	روبوتات الدردشة. (مثل ChatGPT، Gemini) / Chatbots, تطبيقات الصحة واللياقة. Health and fitness applications	1	1	0	0	2	2	2	1	5	5	5	5	5	5	5	2	2	2	1
1	1	0	0	1	2	1	1	4	1	2	1	5	أنظمة التوصية الصحية.Health recommendation systems	0	0	0	1	2	2	2	5	5	5	5	5	5	5	5	2	2	2	1
1	1	0	0	1	2	2	2	1	1	2	1	5	روبوتات الدردشة. (مثل ChatGPT، Gemini) / Chatbots	1	0	0	0	2	2	2	5	5	5	5	5	3	4	3	2	2	1	1
1	1	0	0	1	1	1	2	3	1	2	1	2	روبوتات الدردشة. (مثل ChatGPT، Gemini) / Chatbots, مدققات الاعراض.Symptom checkers	1	0	1	0	2	1	2	4	4	3	2	3	4	3	3	2	2	1	1
1	1	0	0	1	1	1	1	5	1	2	1	4	روبوتات الدردشة. (مثل ChatGPT، Gemini) / Chatbots, تطبيقات الصحة واللياقة. Health and fitness applications	1	1	0	0	2	2	1	3	3	4	4	3	3	4	4	2	2	2	1
1	1	0	0	1	1	1	1	5	1	1	1	4	روبوتات الدردشة. (مثل ChatGPT، Gemini) / Chatbots	1	0	0	0	2	2	2	5	5	5	5	4	5	5	5	2	2	2	1
1	1	0	0	1	2	2	2	2	1	4	1	4	روبوتات الدردشة. (مثل ChatGPT، Gemini) / Chatbots	1	0	0	0	1	1	1	2	2	2	2	2	2	2	2	1	1	1	1
1	1	0	0	1	1	1	1	5	1	3	1	5	روبوتات الدردشة. (مثل ChatGPT، Gemini) / Chatbots	1	0	0	0	2	2	2	3	4	5	5	4	5	5	5	2	2	2	1
1	1	0	0	1	2	1	1	4	1	2	1	5	روبوتات الدردشة. (مثل ChatGPT، Gemini) / Chatbots	1	0	0	0	2	2	1	3	2	4	4	2	3	3	4	2	2	2	1
1	1	0	0	1	2	1	2	3	1	2	1	3	روبوتات الدردشة. (مثل ChatGPT، Gemini) / Chatbots	1	0	0	0	2	2	2	3	3	4	4	4	4	4	4	2	2	2	1
1	1	0	0	1	1	1	2	1	3	2	1	4	روبوتات الدردشة. (مثل ChatGPT، Gemini) / Chatbots, تطبيقات الصحة واللياقة. Health and fitness applications, مدققات الاعراض.Symptom checkers, أنظمة التوصية الصحية.Health recommendation systems	1	1	1	1	2	2	1	3	4	4	2	4	4	4	4	2	2	2	2
1	1	0	0	1	2	1	1	4	1	2	1	4	روبوتات الدردشة. (مثل ChatGPT، Gemini) / Chatbots, تطبيقات الصحة واللياقة. Health and fitness applications, أنظمة التوصية الصحية.Health recommendation systems	1	1	0	1	2	2	2	3	3	4	4	4	4	4	4	2	2	2	1
1	1	0	0	1	2	1	2	1	1	2	1	3	روبوتات الدردشة. (مثل ChatGPT، Gemini) / Chatbots	1	0	0	0	2	2	1	3	4	3	3	3	3	3	3	1	2	1	2
1	1	0	0	1	2	1	2	2	1	2	1	4	روبوتات الدردشة. (مثل ChatGPT، Gemini) / Chatbots	1	0	0	0	1	1	1	3	3	4	3	2	2	3	3	2	1	2	2
1	1	0	0	1	1	1	1	1	1	2	1	2	روبوتات الدردشة. (مثل ChatGPT، Gemini) / Chatbots	1	0	0	0	1	1	1	3	3	3	3	1	1	1	1	1	1	2	1
1	1	0	0	1	2	1	1	2	1	1	1	2	روبوتات الدردشة. (مثل ChatGPT، Gemini) / Chatbots	1	0	0	0	2	2	1	3	2	4	4	3	4	2	4	1	1	2	1
1	1	0	0	1	1	1	1	3	1	1	1	4	روبوتات الدردشة. (مثل ChatGPT، Gemini) / Chatbots	1	0	0	0	1	2	2	4	3	4	4	2	2	2	2	2	1	2	1
1	1	0	0	1	1	1	2	5	1	3	1	4	روبوتات الدردشة. (مثل ChatGPT، Gemini) / Chatbots	1	0	0	0	2	1	2	5	5	5	5	4	5	4	5	2	2	2	1
1	1	0	0	1	2	1	1	4	1	1	1	2	روبوتات الدردشة. (مثل ChatGPT، Gemini) / Chatbots	1	0	0	0	2	2	1	3	4	4	3	4	5	4	4	2	2	2	1
1	1	0	0	1	2	1	1	3	1	2	1	4	روبوتات الدردشة. (مثل ChatGPT، Gemini) / Chatbots	1	0	0	0	2	2	2	3	4	4	4	4	4	4	4	1	2	2	1
1	1	0	0	1	1	1	2	5	1	2	1	3	روبوتات الدردشة. (مثل ChatGPT، Gemini) / Chatbots, تطبيقات الصحة واللياقة. Health and fitness applications, أنظمة التوصية الصحية.Health recommendation systems	1	1	0	1	2	2	2	3	4	4	5	4	3	4	4	1	2	2	1
1	1	0	0	1	1	1	1	4	1	4	1	2	روبوتات الدردشة. (مثل ChatGPT، Gemini) / Chatbots	1	0	0	0	1	2	1	2	4	4	3	2	3	3	2	2	2	2	1
1	1	0	0	1	2	1	2	3	1	2	1	5	روبوتات الدردشة. (مثل ChatGPT، Gemini) / Chatbots	1	0	0	0	2	2	2	4	4	5	4	4	4	4	4	2	2	2	1
1	1	0	0	1	2	1	1	1	1	2	1	5	روبوتات الدردشة. (مثل ChatGPT، Gemini) / Chatbots, تطبيقات الصحة واللياقة. Health and fitness applications	1	1	0	0	2	2	2	4	5	3	5	5	5	5	5	2	2	2	1
1	1	0	0	1	2	2	2	2	1	1	1	2	روبوتات الدردشة. (مثل ChatGPT، Gemini) / Chatbots	1	0	0	0	2	2	1	4	4	5	4	4	2	1	4	2	2	2	1
1	1	0	0	1	2	1	2	1	1	2	1	5	روبوتات الدردشة. (مثل ChatGPT، Gemini) / Chatbots, تطبيقات الصحة واللياقة. Health and fitness applications	1	1	0	0	2	2	2	3	3	4	4	4	3	4	3	2	2	2	1
1	1	0	0	1	2	1	2	1	1	4	1	5	روبوتات الدردشة. (مثل ChatGPT، Gemini) / Chatbots	1	0	0	0	1	1	1	3	3	3	3	3	3	3	3	1	1	2	1
1	1	0	0	1	1	1	1	1	1	1	1	4	روبوتات الدردشة. (مثل ChatGPT، Gemini) / Chatbots	1	0	0	0	1	1	2	5	5	5	5	5	5	5	5	2	2	2	1
1	1	0	0	1	2	1	2	1	1	1	1	3	روبوتات الدردشة. (مثل ChatGPT، Gemini) / Chatbots, تطبيقات الصحة واللياقة. Health and fitness applications	1	1	0	0	1	2	1	2	2	4	4	3	3	3	5	2	2	2	1
1	1	0	0	2	1	1	2	5	1	1	1	3	روبوتات الدردشة. (مثل ChatGPT، Gemini) / Chatbots	1	0	0	0	2	2	1	2	4	5	5	5	3	5	5	2	2	2	1
1	1	0	0	1	2	1	2	4	3	2	1	4	روبوتات الدردشة. (مثل ChatGPT، Gemini) / Chatbots	1	0	0	0	1	2	1	3	3	3	3	3	3	3	3	2	2	2	1
1	1	0	0	2	1	1	2	1	1	5	1	4	روبوتات الدردشة. (مثل ChatGPT، Gemini) / Chatbots	1	0	0	0	1	1	1	1	1	3	3	3	4	4	3	1	1	1	2
1	1	0	0	1	2	1	2	2	1	1	1	4	روبوتات الدردشة. (مثل ChatGPT، Gemini) / Chatbots	1	0	0	0	2	1	1	2	3	4	5	2	3	4	5	2	1	1	1
1	1	0	0	2	2	1	2	1	3	4	1	5	روبوتات الدردشة. (مثل ChatGPT، Gemini) / Chatbots	1	0	0	0	2	2	2	3	4	4	4	2	4	4	4	1	2	2	2
1	1	0	0	1	1	1	1	3	1	1	1	5	روبوتات الدردشة. (مثل ChatGPT، Gemini) / Chatbots	1	0	0	0	2	2	1	3	4	5	5	4	4	4	4	2	2	1	1
1	1	0	0	1	1	1	3	1	1	3	1	4	روبوتات الدردشة. (مثل ChatGPT، Gemini) / Chatbots, تطبيقات الصحة واللياقة. Health and fitness applications, أنظمة التوصية الصحية.Health recommendation systems	1	1	0	1	2	2	2	4	4	5	4	4	4	4	3	2	2	2	1
1	1	0	0	1	1	1	1	2	1	1	1	3	روبوتات الدردشة. (مثل ChatGPT، Gemini) / Chatbots	1	0	0	0	1	1	1	2	2	2	2	2	2	2	2	1	1	1	2
1	1	0	0	2	2	2	2	2	3	1	2	4	روبوتات الدردشة. (مثل ChatGPT، Gemini) / Chatbots	1	0	0	0	2	2	2	4	5	4	5	5	5	5	5	2	2	2	1
1	1	0	0	2	2	1	2	2	3	4	1	5	روبوتات الدردشة. (مثل ChatGPT، Gemini) / Chatbots	1	0	0	0	2	2	2	5	5	5	3	5	5	5	5	2	2	2	1
1	1	0	0	1	1	1	1	3	1	2	1	4	روبوتات الدردشة. (مثل ChatGPT، Gemini) / Chatbots	1	0	0	0	2	2	2	2	3	4	1	4	4	4	4	2	2	2	1
1	1	0	0	1	2	1	1	1	1	2	1	4	روبوتات الدردشة. (مثل ChatGPT، Gemini) / Chatbots	1	0	0	0	2	1	1	2	3	4	3	3	4	4	4	1	2	2	1
1	1	0	0	1	1	1	2	5	1	2	1	5	روبوتات الدردشة. (مثل ChatGPT، Gemini) / Chatbots, تطبيقات الصحة واللياقة. Health and fitness applications, أنظمة التوصية الصحية.Health recommendation systems	1	1	0	1	2	2	1	3	4	4	4	4	4	4	4	1	1	2	1
1	1	0	0	1	2	1	2	5	3	5	1	5	روبوتات الدردشة. (مثل ChatGPT، Gemini) / Chatbots	1	0	0	0	2	2	2	5	5	5	5	5	5	5	5	2	2	2	1
1	1	0	0	1	2	1	2	3	1	4	2	2	روبوتات الدردشة. (مثل ChatGPT، Gemini) / Chatbots	1	0	0	0	2	2	1	2	4	4	4	3	4	4	4	2	1	2	2
1	1	0	0	1	2	1	2	2	1	2	1	4	روبوتات الدردشة. (مثل ChatGPT، Gemini) / Chatbots	1	0	0	0	2	2	2	3	3	4	4	3	3	4	4	2	2	2	2
1	1	0	0	1	2	1	1	2	1	3	1	2	روبوتات الدردشة. (مثل ChatGPT، Gemini) / Chatbots	1	0	0	0	2	2	1	3	4	5	5	4	4	2	4	2	2	2	1
1	1	0	0	1	1	2	2	1	1	3	1	5	روبوتات الدردشة. (مثل ChatGPT، Gemini) / Chatbots	1	0	0	0	2	2	2	5	5	5	5	5	5	5	5	2	2	2	1
1	1	0	0	3	1	1	3	3	2	1	2	1	مدققات الاعراض.Symptom checkers	0	0	1	0	2	2	1	4	4	4	4	4	3	3	4	2	2	2	1
1	1	0	0	1	1	1	2	4	3	5	1	2	روبوتات الدردشة. (مثل ChatGPT، Gemini) / Chatbots	1	0	0	0	2	2	2	4	4	4	4	4	4	4	4	2	2	2	1
1	1	0	0	1	2	1	1	4	1	2	1	4	روبوتات الدردشة. (مثل ChatGPT، Gemini) / Chatbots	1	0	0	0	2	2	2	3	3	4	4	3	4	4	4	2	2	2	2
1	1	0	0	2	2	1	2	1	3	4	1	2	روبوتات الدردشة. (مثل ChatGPT، Gemini) / Chatbots	1	0	0	0	2	2	1	4	4	4	4	4	4	4	4	2	2	2	1
1	1	0	0	1	1	1	2	4	1	2	1	1	روبوتات الدردشة. (مثل ChatGPT، Gemini) / Chatbots	1	0	0	0	1	1	1	4	1	3	3	1	3	1	1	1	1	2	1
1	1	0	0	3	2	1	2	3	2	4	2	4	روبوتات الدردشة. (مثل ChatGPT، Gemini) / Chatbots	1	0	0	0	2	2	1	4	3	4	4	4	4	4	4	2	2	2	1
1	1	0	0	1	2	1	2	4	1	2	1	4	روبوتات الدردشة. (مثل ChatGPT، Gemini) / Chatbots	1	0	0	0	2	2	2	4	4	3	4	4	4	4	4	2	2	1	1
1	1	0	0	1	2	1	2	2	1	2	1	2	روبوتات الدردشة. (مثل ChatGPT، Gemini) / Chatbots	1	0	0	0	2	2	1	4	4	5	5	5	5	5	5	2	2	2	1
1	1	0	0	2	2	1	3	2	3	2	1	1	روبوتات الدردشة. (مثل ChatGPT، Gemini) / Chatbots	1	0	0	0	1	1	1	3	2	4	4	4	2	2	2	1	1	1	2
1	1	0	0	2	2	1	2	1	1	4	1	3	روبوتات الدردشة. (مثل ChatGPT، Gemini) / Chatbots	1	0	0	0	1	1	1	3	2	5	4	3	2	2	2	1	1	1	2
1	1	0	0	1	1	1	2	1	3	2	1	4	روبوتات الدردشة. (مثل ChatGPT، Gemini) / Chatbots	1	0	0	0	1	1	1	3	3	4	3	1	3	1	1	1	2	2	1
1	1	0	0	1	2	1	3	3	2	4	1	4	روبوتات الدردشة. (مثل ChatGPT، Gemini) / Chatbots, تطبيقات الصحة واللياقة. Health and fitness applications	1	1	0	0	2	2	1	2	4	4	4	2	4	4	4	1	1	1	2
1	1	0	0	2	2	1	2	5	2	1	1	5	روبوتات الدردشة. (مثل ChatGPT، Gemini) / Chatbots, تطبيقات الصحة واللياقة. Health and fitness applications, أنظمة التوصية الصحية.Health recommendation systems	1	1	0	1	2	2	2	5	5	5	5	3	4	3	3	1	2	2	2
1	1	0	0	1	1	1	1	3	1	2	1	5	روبوتات الدردشة. (مثل ChatGPT، Gemini) / Chatbots	1	0	0	0	1	1	1	3	4	4	5	4	5	4	5	2	2	2	1
1	1	0	0	1	2	1	2	5	1	2	1	2	روبوتات الدردشة. (مثل ChatGPT، Gemini) / Chatbots	1	0	0	0	2	2	1	4	4	5	5	3	3	4	4	2	2	1	1
1	1	0	0	2	1	1	1	2	1	3	1	4	روبوتات الدردشة. (مثل ChatGPT، Gemini) / Chatbots	1	0	0	0	2	1	2	3	3	3	4	3	3	3	3	2	2	1	1
1	1	0	0	1	2	1	1	4	1	2	1	2	روبوتات الدردشة. (مثل ChatGPT، Gemini) / Chatbots	1	0	0	0	2	2	2	5	4	5	4	4	3	4	4	2	2	2	1
1	1	0	0	1	2	1	2	5	1	2	1	5	روبوتات الدردشة. (مثل ChatGPT، Gemini) / Chatbots	1	0	0	0	2	2	2	4	4	5	4	4	4	5	4	2	2	2	2
1	1	0	0	1	1	1	1	5	1	2	1	2	روبوتات الدردشة. (مثل ChatGPT، Gemini) / Chatbots, تطبيقات الصحة واللياقة. Health and fitness applications	1	1	0	0	2	2	2	3	4	4	4	3	4	3	4	2	2	2	1
1	1	0	0	2	2	1	3	5	2	1	4	4	روبوتات الدردشة. (مثل ChatGPT، Gemini) / Chatbots, تطبيقات الصحة واللياقة. Health and fitness applications, مدققات الاعراض.Symptom checkers, أنظمة التوصية الصحية.Health recommendation systems	1	1	1	1	2	2	2	5	5	5	5	5	5	5	5	2	2	2	1
1	1	0	0	1	2	1	1	4	1	1	1	4	روبوتات الدردشة. (مثل ChatGPT، Gemini) / Chatbots	1	0	0	0	2	2	2	4	5	5	5	3	3	4	4	2	2	1	1
1	1	0	0	1	1	1	1	3	1	1	1	2	تطبيقات الصحة واللياقة. Health and fitness applications	0	1	0	0	1	1	1	3	2	4	3	3	4	2	2	1	2	1	2
1	1	0	0	1	1	1	2	4	1	1	1	5	روبوتات الدردشة. (مثل ChatGPT، Gemini) / Chatbots	1	0	0	0	2	2	2	4	4	5	4	4	5	5	5	2	2	2	1
1	1	0	0	1	2	1	2	2	1	1	1	5	روبوتات الدردشة. (مثل ChatGPT، Gemini) / Chatbots	1	0	0	0	2	2	2	4	4	4	3	3	3	4	2	2	2	2	1
1	1	0	0	2	1	1	3	4	2	1	2	4	روبوتات الدردشة. (مثل ChatGPT، Gemini) / Chatbots	1	0	0	0	2	2	1	3	5	4	2	4	3	3	3	1	2	2	1
1	1	0	0	1	1	1	1	3	1	2	1	4	روبوتات الدردشة. (مثل ChatGPT، Gemini) / Chatbots, تطبيقات الصحة واللياقة. Health and fitness applications	1	1	0	0	2	1	1	5	5	5	5	4	3	2	5	1	2	1	1
1	1	0	0	2	2	1	3	5	2	1	3	4	روبوتات الدردشة. (مثل ChatGPT، Gemini) / Chatbots	1	0	0	0	2	2	2	3	3	4	4	4	4	4	4	1	2	2	2
1	1	0	0	1	1	1	2	2	1	2	1	4	روبوتات الدردشة. (مثل ChatGPT، Gemini) / Chatbots	1	0	0	0	2	2	1	4	4	4	4	4	4	5	5	1	2	2	1
1	1	0	0	1	2	1	2	3	1	1	1	4	روبوتات الدردشة. (مثل ChatGPT، Gemini) / Chatbots	1	0	0	0	2	2	2	3	4	4	3	3	3	4	4	1	1	2	1
1	1	0	0	1	2	1	2	5	1	1	1	5	روبوتات الدردشة. (مثل ChatGPT، Gemini) / Chatbots, أنظمة التوصية الصحية.Health recommendation systems	1	0	0	1	2	2	2	5	5	5	5	5	5	5	5	2	2	2	1
1	1	0	0	1	1	1	1	1	1	1	1	4	روبوتات الدردشة. (مثل ChatGPT، Gemini) / Chatbots	1	0	0	0	2	2	2	5	5	5	5	5	5	5	3	2	2	2	1
1	1	0	0	1	1	1	1	5	1	3	1	5	روبوتات الدردشة. (مثل ChatGPT، Gemini) / Chatbots	1	0	0	0	1	2	2	3	3	5	5	5	4	5	5	2	2	2	1
1	1	0	0	1	2	1	2	4	1	1	1	5	روبوتات الدردشة. (مثل ChatGPT، Gemini) / Chatbots	1	0	0	0	2	2	2	4	4	5	5	5	5	5	5	2	2	2	1
1	1	0	0	1	2	1	2	2	1	3	1	5	روبوتات الدردشة. (مثل ChatGPT، Gemini) / Chatbots	1	0	0	0	2	2	2	4	4	4	4	4	4	4	4	2	2	2	1
1	1	0	0	1	2	1	1	3	1	1	1	5	روبوتات الدردشة. (مثل ChatGPT، Gemini) / Chatbots, تطبيقات الصحة واللياقة. Health and fitness applications, أنظمة التوصية الصحية.Health recommendation systems	1	1	0	1	2	2	2	3	4	4	5	5	5	5	5	2	2	2	1
1	1	0	0	1	2	1	1	3	1	1	1	5	روبوتات الدردشة. (مثل ChatGPT، Gemini) / Chatbots	1	0	0	0	2	2	1	3	4	3	3	3	3	3	4	2	2	2	2
1	1	0	0	2	1	1	2	3	2	3	1	4	روبوتات الدردشة. (مثل ChatGPT، Gemini) / Chatbots, تطبيقات الصحة واللياقة. Health and fitness applications	1	1	0	0	1	1	2	2	3	3	1	3	4	3	4	2	2	2	1
1	1	0	0	1	2	1	2	5	1	5	1	2	روبوتات الدردشة. (مثل ChatGPT، Gemini) / Chatbots	1	0	0	0	2	2	1	4	4	4	4	4	4	4	4	2	2	1	1
1	1	0	0	1	2	1	1	1	1	2	1	4	روبوتات الدردشة. (مثل ChatGPT، Gemini) / Chatbots	1	0	0	0	2	1	1	4	4	4	3	4	2	4	4	2	2	1	2
1	1	0	0	2	2	1	2	4	2	1	3	5	روبوتات الدردشة. (مثل ChatGPT، Gemini) / Chatbots	1	0	0	0	2	2	2	3	3	3	3	3	3	3	3	1	1	1	2
1	1	0	0	2	1	2	3	4	2	3	2	5	روبوتات الدردشة. (مثل ChatGPT، Gemini) / Chatbots	1	0	0	0	2	2	1	3	3	3	3	3	3	3	3	1	2	2	2
1	1	0	0	1	2	1	2	2	1	1	1	2	روبوتات الدردشة. (مثل ChatGPT، Gemini) / Chatbots	1	0	0	0	1	1	1	4	3	5	4	2	2	1	3	2	2	2	2
1	1	0	0	2	1	1	3	3	2	1	1	4	روبوتات الدردشة. (مثل ChatGPT، Gemini) / Chatbots	1	0	0	0	2	2	2	1	1	3	4	2	5	4	4	2	2	2	1
1	1	0	0	1	1	1	2	3	1	3	1	4	تطبيقات الصحة واللياقة. Health and fitness applications	0	1	0	0	1	2	1	3	3	4	4	3	4	4	4	2	2	1	1
1	1	0	0	1	1	1	1	4	1	2	1	1	روبوتات الدردشة. (مثل ChatGPT، Gemini) / Chatbots	1	0	0	0	1	1	1	1	1	1	4	1	1	1	1	1	1	1	2
1	1	0	0	1	1	1	2	1	2	1	1	4	روبوتات الدردشة. (مثل ChatGPT، Gemini) / Chatbots	1	0	0	0	2	2	2	3	4	4	5	4	4	4	4	2	2	2	1
1	1	0	0	1	2	1	2	1	1	3	1	4	روبوتات الدردشة. (مثل ChatGPT، Gemini) / Chatbots	1	0	0	0	2	2	2	4	5	5	4	5	5	5	5	2	2	1	2
1	1	0	0	2	2	1	3	5	2	1	1	5	روبوتات الدردشة. (مثل ChatGPT، Gemini) / Chatbots	1	0	0	0	1	2	2	4	4	5	5	4	4	5	5	2	2	1	1
1	1	0	0	1	1	1	1	2	1	5	1	2	روبوتات الدردشة. (مثل ChatGPT، Gemini) / Chatbots	1	0	0	0	2	2	2	3	4	4	4	4	4	4	4	1	2	2	1
1	1	0	0	2	2	1	2	3	3	1	2	2	روبوتات الدردشة. (مثل ChatGPT، Gemini) / Chatbots	1	0	0	0	2	2	1	5	2	4	4	2	2	4	4	2	2	2	1
1	1	0	0	2	1	1	2	1	1	1	1	4	روبوتات الدردشة. (مثل ChatGPT، Gemini) / Chatbots	1	0	0	0	1	1	1	3	3	3	4	4	4	4	4	1	2	2	1
1	1	0	0	1	1	1	1	4	1	1	1	4	روبوتات الدردشة. (مثل ChatGPT، Gemini) / Chatbots	1	0	0	0	2	2	2	5	5	5	5	5	5	5	5	2	2	2	1
1	1	0	0	1	2	1	1	5	1	3	1	1	روبوتات الدردشة. (مثل ChatGPT، Gemini) / Chatbots, تطبيقات الصحة واللياقة. Health and fitness applications	1	1	0	0	2	1	1	3	2	3	4	2	4	4	2	2	2	2	2
1	1	0	0	1	1	1	1	5	1	3	1	3	تطبيقات الصحة واللياقة. Health and fitness applications, أنظمة التوصية الصحية.Health recommendation systems	0	1	0	1	1	1	1	1	1	1	1	1	1	1	1	1	2	2	2
1	1	0	0	1	2	1	2	5	1	5	1	3	روبوتات الدردشة. (مثل ChatGPT، Gemini) / Chatbots	1	0	0	0	2	1	1	3	3	4	3	2	3	3	3	2	2	1	1
1	1	0	0	1	2	1	2	5	1	5	1	4	روبوتات الدردشة. (مثل ChatGPT، Gemini) / Chatbots	1	0	0	0	1	2	1	2	4	3	4	3	4	3	3	2	1	2	2
1	1	0	0	1	1	1	2	3	1	2	1	2	روبوتات الدردشة. (مثل ChatGPT، Gemini) / Chatbots	1	0	0	0	2	2	2	3	4	5	5	4	4	3	3	2	2	1	1
1	1	0	0	1	2	1	2	5	1	1	1	4	روبوتات الدردشة. (مثل ChatGPT، Gemini) / Chatbots	1	0	0	0	2	2	2	3	4	5	4	3	3	3	3	2	2	2	1
1	1	0	0	1	2	1	1	2	1	1	1	3	روبوتات الدردشة. (مثل ChatGPT، Gemini) / Chatbots, تطبيقات الصحة واللياقة. Health and fitness applications	1	1	0	0	2	2	1	4	4	4	4	4	4	4	4	2	2	2	1
1	1	0	0	1	1	1	3	5	1	4	1	5	روبوتات الدردشة. (مثل ChatGPT، Gemini) / Chatbots	1	0	0	0	2	2	2	5	5	5	5	5	5	5	5	2	2	2	1
1	1	0	0	1	1	1	3	5	1	4	1	5	روبوتات الدردشة. (مثل ChatGPT، Gemini) / Chatbots	1	0	0	0	2	2	2	5	5	5	5	5	5	5	5	2	2	2	1
1	1	0	0	1	2	1	1	5	1	2	1	4	روبوتات الدردشة. (مثل ChatGPT، Gemini) / Chatbots	1	0	0	0	2	2	1	3	4	4	3	3	4	3	3	2	2	2	1
1	1	0	0	1	1	1	1	2	1	1	1	4	روبوتات الدردشة. (مثل ChatGPT، Gemini) / Chatbots,	1	0	0	0	1	1	1	3	3	3	3	3	3	3	4	1	2	2	2
1	1	0	0	2	2	1	3	4	3	1	2	4	روبوتات الدردشة. (مثل ChatGPT، Gemini) / Chatbots	1	0	0	0	2	2	1	3	3	3	3	3	4	4	4	2	2	2	2
1	1	0	0	1	1	1	1	5	1	1	1	4	روبوتات الدردشة. (مثل ChatGPT، Gemini) / Chatbots	1	0	0	0	2	2	2	4	5	5	5	4	4	4	4	1	2	2	1
1	1	0	0	2	2	1	2	5	2	1	1	4	روبوتات الدردشة. (مثل ChatGPT، Gemini) / Chatbots, تطبيقات الصحة واللياقة. Health and fitness applications	1	1	0	0	2	2	1	3	4	5	4	3	4	4	3	2	2	2	1
1	1	0	0	1	2	1	2	4	1	2	1	4	روبوتات الدردشة. (مثل ChatGPT، Gemini) / Chatbots	1	0	0	0	2	2	2	4	4	5	5	5	5	5	5	2	2	2	2
1	1	0	0	1	2	1	3	5	2	1	1	4	روبوتات الدردشة. (مثل ChatGPT، Gemini) / Chatbots	1	0	0	0	2	2	2	5	3	5	3	5	5	5	5	2	2	2	1
1	1	0	0	1	1	1	2	4	2	1	1	5	روبوتات الدردشة. (مثل ChatGPT، Gemini) / Chatbots	1	0	0	0	2	2	1	5	5	5	5	4	4	5	5	2	2	2	1
1	1	0	0	1	2	1	2	1	1	5	1	5	روبوتات الدردشة. (مثل ChatGPT، Gemini) / Chatbots	1	0	0	0	1	2	2	3	4	4	5	4	3	4	4	2	2	2	1
1	1	0	0	1	2	1	2	1	3	5	1	4	روبوتات الدردشة. (مثل ChatGPT، Gemini) / Chatbots	1	0	0	0	2	2	1	4	4	5	5	4	4	4	4	2	2	2	1
1	1	0	0	1	2	1	2	1	3	1	1	4	روبوتات الدردشة. (مثل ChatGPT، Gemini) / Chatbots	1	0	0	0	2	2	2	3	4	4	5	4	4	4	4	2	2	2	1
1	1	0	0	2	1	1	2	5	2	1	1	2	روبوتات الدردشة. (مثل ChatGPT، Gemini) / Chatbots	1	0	0	0	1	1	2	4	5	5	2	4	3	5	3	1	1	1	2
1	1	0	0	1	1	1	2	4	2	1	1	4	تطبيقات الصحة واللياقة. Health and fitness applications	0	1	0	0	2	2	2	4	5	5	5	4	5	5	4	2	2	2	1
1	1	0	0	1	2	1	2	3	1	3	1	1	روبوتات الدردشة. (مثل ChatGPT، Gemini) / Chatbots	1	0	0	0	2	1	1	1	3	3	3	1	1	1	4	1	1	1	2
1	1	0	0	1	1	1	1	5	1	2	1	5	روبوتات الدردشة. (مثل ChatGPT، Gemini) / Chatbots	1	0	0	0	1	1	1	4	2	4	4	2	2	2	3	1	2	1	1
1	1	0	0	1	1	1	1	2	1	2	1	2	روبوتات الدردشة. (مثل ChatGPT، Gemini) / Chatbots	1	0	0	0	2	1	2	4	2	1	5	5	2	3	2	2	1	2	1
1	1	0	0	1	2	1	2	3	1	3	1	5	روبوتات الدردشة. (مثل ChatGPT، Gemini) / Chatbots	1	0	0	0	2	2	2	5	5	5	5	5	5	5	5	2	2	2	1
1	1	0	0	1	2	1	2	3	2	1	1	5	روبوتات الدردشة. (مثل ChatGPT، Gemini) / Chatbots	1	0	0	0	2	2	2	3	5	5	5	3	5	5	5	1	2	2	1
1	1	0	0	1	2	1	1	1	1	5	1	1	لا استخدم	0	0	0	0	1	1	1	5	1	5	3	3	3	3	3	1	1	1	2
1	1	0	0	1	1	1	1	5	1	3	1	5	تطبيقات الصحة واللياقة. Health and fitness applications	0	1	0	0	2	1	2	5	5	5	5	5	4	3	2	2	2	2	1
1	1	0	0	3	2	1	2	4	1	1	2	3	روبوتات الدردشة. (مثل ChatGPT، Gemini) / Chatbots, تطبيقات الصحة واللياقة. Health and fitness applications	1	1	0	0	1	2	1	2	3	3	3	3	3	3	3	1	1	1	2
1	1	0	0	1	2	1	2	1	1	3	1	5	روبوتات الدردشة. (مثل ChatGPT، Gemini) / Chatbots	1	0	0	0	2	2	2	5	5	5	5	5	5	5	5	2	2	2	2
1	1	0	0	1	2	1	2	3	1	1	1	4	روبوتات الدردشة. (مثل ChatGPT، Gemini) / Chatbots	1	0	0	0	2	2	1	4	3	4	3	3	4	4	3	2	2	1	1
1	1	0	0	2	2	1	2	3	1	4	1	4	روبوتات الدردشة. (مثل ChatGPT، Gemini) / Chatbots	1	0	0	0	1	2	2	3	3	4	3	3	4	3	2	2	2	1	2
1	1	0	0	1	2	1	2	3	1	5	1	4	روبوتات الدردشة. (مثل ChatGPT، Gemini) / Chatbots	1	0	0	0	2	2	2	4	4	4	4	4	4	4	4	2	2	2	1
1	1	0	0	2	1	1	1	5	1	1	1	5	روبوتات الدردشة. (مثل ChatGPT، Gemini) / Chatbots	1	0	0	0	2	2	1	3	3	3	3	4	4	4	4	2	2	1	1
1	1	0	0	1	2	1	1	4	1	2	1	4	روبوتات الدردشة. (مثل ChatGPT، Gemini) / Chatbots	1	0	0	0	2	2	1	3	2	2	3	3	4	4	2	1	1	2	1
1	1	0	0	2	1	1	2	2	2	2	2	1	روبوتات الدردشة. (مثل ChatGPT، Gemini) / Chatbots	1	0	0	0	1	1	1	1	1	1	1	1	1	1	1	1	1	1	2
1	1	0	0	1	2	1	2	3	1	3	1	4	روبوتات الدردشة. (مثل ChatGPT، Gemini) / Chatbots	1	0	0	0	2	2	1	5	5	5	5	5	5	5	5	2	1	2	1
1	1	0	0	1	2	1	1	3	1	3	1	4	روبوتات الدردشة. (مثل ChatGPT، Gemini) / Chatbots	1	0	0	0	2	2	1	4	4	4	5	3	5	5	5	2	2	2	2
1	1	0	0	2	2	1	2	1	1	5	1	4	روبوتات الدردشة. (مثل ChatGPT، Gemini) / Chatbots	1	0	0	0	1	1	2	4	4	4	4	4	4	4	4	1	1	1	1
1	1	0	0	1	2	1	1	5	1	1	1	5	روبوتات الدردشة. (مثل ChatGPT، Gemini) / Chatbots, تطبيقات الصحة واللياقة. Health and fitness applications	1	1	0	0	1	1	1	3	2	5	3	2	2	4	3	1	1	2	1
1	1	0	0	2	2	1	3	2	3	4	1	2	روبوتات الدردشة. (مثل ChatGPT، Gemini) / Chatbots	1	0	0	0	1	2	1	3	2	5	4	3	4	4	4	2	2	2	1
1	1	0	0	1	2	1	2	2	1	3	1	3	روبوتات الدردشة. (مثل ChatGPT، Gemini) / Chatbots	1	0	0	0	2	1	1	3	3	4	4	3	3	4	3	2	1	2	1
1	1	0	0	1	2	1	2	1	1	3	1	4	روبوتات الدردشة. (مثل ChatGPT، Gemini) / Chatbots	1	0	0	0	2	2	2	3	3	3	3	3	3	3	3	1	1	2	1
1	1	0	0	2	1	1	2	4	2	1	2	2	روبوتات الدردشة. (مثل ChatGPT، Gemini) / Chatbots	1	0	0	0	1	2	2	3	3	4	4	3	4	4	4	1	1	1	2
1	1	0	0	1	1	1	2	4	1	1	1	2	روبوتات الدردشة. (مثل ChatGPT، Gemini) / Chatbots, تطبيقات الصحة واللياقة. Health and fitness applications	1	1	0	0	1	1	1	1	1	1	1	1	1	4	1	1	1	1	2
1	1	0	0	1	2	1	1	3	1	3	1	4	روبوتات الدردشة. (مثل ChatGPT، Gemini) / Chatbots	1	0	0	0	2	2	2	2	4	5	5	4	4	4	4	1	2	2	1
1	1	0	0	1	1	1	1	4	1	2	1	1	صحتي	0	0	0	0	1	1	1	2	4	4	4	2	2	2	2	1	1	2	2
1	1	0	0	2	2	1	3	3	3	4	1	1	لا استخدمها بالامور الصحية	0	0	0	0	1	1	1	1	1	1	1	1	1	1	1	1	1	2	2
1	1	0	0	1	2	1	1	4	1	3	1	4	روبوتات الدردشة. (مثل ChatGPT، Gemini) / Chatbots	1	0	0	0	2	2	1	3	4	4	5	4	5	5	5	2	2	2	1
1	1	0	0	1	2	1	2	1	1	4	1	5	روبوتات الدردشة. (مثل ChatGPT، Gemini) / Chatbots	1	0	0	0	2	2	2	5	4	2	3	3	5	2	3	1	1	2	1
1	1	0	0	2	2	1	2	5	2	3	1	4	روبوتات الدردشة. (مثل ChatGPT، Gemini) / Chatbots	1	0	0	0	2	1	1	4	4	4	4	4	4	4	4	1	1	1	2
1	1	0	0	2	2	1	2	2	1	1	1	5	روبوتات الدردشة. (مثل ChatGPT، Gemini) / Chatbots	1	0	0	0	2	2	2	5	5	5	5	5	5	5	5	2	2	2	1
1	1	0	0	2	1	1	2	3	2	4	1	5	روبوتات الدردشة. (مثل ChatGPT، Gemini) / Chatbots	1	0	0	0	2	2	2	4	4	3	5	3	3	4	3	2	2	2	1
1	1	0	0	1	2	1	2	1	1	1	1	4	روبوتات الدردشة. (مثل ChatGPT، Gemini) / Chatbots	1	0	0	0	1	1	1	3	3	3	3	3	3	3	3	1	2	1	1
1	1	0	0	2	2	1	2	1	3	4	1	1	روبوتات الدردشة. (مثل ChatGPT، Gemini) / Chatbots	1	0	0	0	1	1	1	1	1	1	1	1	1	1	1	2	1	1	2
1	1	0	0	1	1	1	1	4	1	1	1	5	روبوتات الدردشة. (مثل ChatGPT، Gemini) / Chatbots	1	0	0	0	2	2	2	4	4	5	5	5	5	5	5	2	2	2	1
1	1	0	0	1	2	1	2	4	1	1	1	3	روبوتات الدردشة. (مثل ChatGPT، Gemini) / Chatbots	1	0	0	0	2	2	2	3	3	4	5	4	5	5	5	2	2	2	1
1	1	0	0	1	2	1	1	2	1	1	1	2	روبوتات الدردشة. (مثل ChatGPT، Gemini) / Chatbots	1	0	0	0	2	2	2	5	5	5	5	5	5	5	5	2	2	2	1
1	1	0	0	1	2	1	2	3	1	2	1	5	روبوتات الدردشة. (مثل ChatGPT، Gemini) / Chatbots	1	0	0	0	2	2	2	3	5	4	5	4	4	4	4	2	2	1	2
1	1	0	0	2	2	1	2	5	3	1	1	5	روبوتات الدردشة. (مثل ChatGPT، Gemini) / Chatbots	1	0	0	0	2	2	2	2	5	5	3	2	4	4	4	2	2	2	1
1	1	0	0	1	1	1	1	3	1	1	1	1	تطبيقات الصحة واللياقة. Health and fitness applications	0	1	0	0	1	1	2	3	5	5	2	1	5	4	3	1	1	2	1
1	1	0	0	1	2	1	1	3	1	1	1	3	روبوتات الدردشة. (مثل ChatGPT، Gemini) / Chatbots	1	0	0	0	2	2	1	4	4	2	4	4	4	5	4	2	2	2	1
1	1	0	0	1	2	1	2	2	1	4	1	2	روبوتات الدردشة. (مثل ChatGPT، Gemini) / Chatbots, تطبيقات الصحة واللياقة. Health and fitness applications	1	1	0	0	2	2	1	2	4	4	4	3	2	2	4	1	2	1	1
1	1	0	0	1	2	1	2	1	1	1	1	5	روبوتات الدردشة. (مثل ChatGPT، Gemini) / Chatbots, تطبيقات الصحة واللياقة. Health and fitness applications	1	1	0	0	2	2	1	2	2	1	2	2	3	3	2	1	1	1	2
1	1	0	0	1	2	1	2	5	2	1	1	2	روبوتات الدردشة. (مثل ChatGPT، Gemini) / Chatbots	1	0	0	0	2	1	1	5	5	4	5	4	5	5	5	2	2	2	2
1	1	0	0	1	2	1	1	1	1	1	1	5	روبوتات الدردشة. (مثل ChatGPT، Gemini) / Chatbots	1	0	0	0	2	2	2	5	5	5	5	1	5	5	5	1	1	1	2
1	1	0	0	1	1	1	2	1	1	2	1	4	روبوتات الدردشة. (مثل ChatGPT، Gemini) / Chatbots	1	0	0	0	2	2	1	3	3	3	3	3	3	3	3	1	2	1	2
1	1	0	0	1	1	1	1	3	1	1	1	4	روبوتات الدردشة. (مثل ChatGPT، Gemini) / Chatbots	1	0	0	0	2	2	2	5	4	4	5	5	5	4	5	1	2	2	1
1	1	0	0	1	2	1	2	2	1	5	1	2	روبوتات الدردشة. (مثل ChatGPT، Gemini) / Chatbots	1	0	0	0	1	2	1	3	4	4	4	2	4	4	4	2	2	1	2

## Sheet: codebook
	codebook
	4 q	yes	1
		no	0
	Demogra		18-24 years	1		use		Daily	5		Reliance	I feel confident in my ability to evaluate the health information provided by AI.	Strongly Agree	5		Dependence		I rely on AI systems to boost my confidence when making health decisions.	Strongly Agree	5		Treatment		I use AI tools (to compare medications and their alternatives/to understand potential risks and benefits) before making health decisions.					more toward frequently use > higher score.										: more toward Reliance> higher score						more toward dependence> higher score
			25-34 years	2			How often do you use AI tools to make health decisions?	Several times a week	4				Agree	4					Agree	4						2			Note: Multiple responses were allowed in question number 2. Each option was coded as a separate binary variable (1 = yes, 0 = No).										Categorization according to the Maximum possible score:						Categorization according to the Maximum possible score:
		What is your age group	35-44 years	3				Once a week	3				Neutral	3					Neutral	3					Yes				Categorization according to the Maximum possible score: for question 1,3,4,5										Maximum score = 20						Max score = 20
			45-54 years	4				Occasionally (monthly or less)	2				Disagree	2					Disagree	2									Maximum score = 11										Minimum score = 4						Min score = 4
			55-64 years	5				Rarely or never	1				Strongly Disagree	1					Strongly Disagree	1					No	1			Minimum score = 4										The difference between Max-Min = 16						The difference between Max-Min = 16
			65 and above	6				Chatbots (e.g., ChatGPT, Gemini)	0	1		Using AI for health inquiries helps me feel more in control of my health decisions	Strongly Agree	5				I use AI tools when searching for health information because they make me feel comfortable and reassured.	Strongly Agree	5				I use AI tools to get initial treatment suggestions.	Yes	2			The difference between Max-Min = 7										Divide result by NO. of category: 16/ 3 = 5.33						Divide result by NO. of category: 16 / 3 = 5.33
		Gender	Male	1			What types of AI tools do you use to make health decisions?	Health and fitness applications	0	1			Agree	4					Agree	4					No	1			Divide result by NO. of category: 7/ 3 = 2.33										Scope for each level						Scope for each level
			Female	2				Symptom checkers	0	1			Neutral	3					Neutral	3				I trust AI tool recommendations regarding non-drug treatments (lifestyle/nutrition).		2			Scope for each level:										Low reliance: from 4 to 9.33						Low dependence: from 4 to 9.33
		Nationality	Saudi	1				Health recommendation systems	0	1			Disagree	2					Disagree	2					Yes				Low dependence: from 4 to 6.33										Moderate reliance: from higher than 9.33 to 14.66						Moderate dependence: from higher than 9.33 to 14.66
			Non- Saudi	2				Other:					Strongly Disagree	1					Strongly Disagree	1						1			Moderate dependence: from higher than 6.33 to 8.66										High reliance: from higher than 14.66 to 20						High dependence: from higher than 14.66 to 20
			High school diploma or less	1			I use AI tools to help me with diagnosis.	Yes	2			Having scientific references increases my confidence in the health information provided by AI.	Strongly Agree	5				I use artificial intelligence tools to reassure myself about my health concerns.	Strongly Agree	5					No				High dependence: from higher than 8.66 to 11
								No	1				Agree	4					Agree	4				I prefer to discuss AI tool recommendations with my doctor before making a final decision.
		What is your highest level of education	Diploma or Bachelor's degree	2			I use AI tools before visiting a doctor.	Yes	2				Neutral	3					Neutral	3					Yes	1
			Master's degree or PhD or higher	3				No	1				Disagree	2					Disagree	2
		What is your family's monthly income (in Saudi Riyals)	Less than 5,000	1			I primarily use AI tools for health inquiries to avoid the cost of a formal doctor visit.	Yes	2				Strongly Disagree	1					Strongly Disagree	1					No	2
			5,000 – 9,999	2					1			I prefer AI to present me with multiple options when providing treatment information.	Strongly Agree	5					Strongly Agree	5
			10,000 – 14,999	3				No					Agree	4				I use AI tools to review and verify my health decisions.	Agree	4
			15,000 – 19,999	4									Neutral	3					Neutral	3
			20,000 or more	5									Disagree	2					Disagree	2
			Student	1									Strongly Disagree	1					Strongly Disagree	1
		Employment status	Employed	2
			Unemployed	3
			Retired	4
			Central Region	1
		In which region of Saudi Arabia do you currently reside	Eastern Region	2
			Western Region	3
			Northern Region	4
			Southern Region	5
			Single	1
		Marital Status	Married	2
			Divorced	3
			Widowed	4
